# Supplementary material for: Crystal structure of di­bromo­meth­oxy­seselin (DBMS), a photobiologically active pyran­ocoumarin
Source: Acta Crystallogr E Crystallogr Commun. 2017 Apr 28;73(Pt 5):774–6. doi: 10.1107/S2056989017006132 (PMC5418804; doi:10.1107/S2056989017006132)
Supplement: Supplementary file 1 [file e-73-00774-sup1.cif]

##############################################################################
#                                                                            #
# This CIF contains the data in a paper accepted for publication in          #
# Acta Crystallographica Section E. It conforms to the requirements of       #
# Notes for Authors for Acta Crystallographica Section E, and has been       #
# peer reviewed under the auspices of the IUCr Commission on Journals.       #
#                                                                            #
# Full details of the Crystallographic Information File format               #
# are given in the paper "The Crystallographic Information File (CIF):       #
# a New Standard Archive File for Crystallography" by S. R. Hall, F. H.      #
# Allen and I. D. Brown [Acta Cryst. (1991), A47, 655-685].                  #
#                                                                            #
# The current version of the core CIF dictionary is obtainable from          #
# ftp://ftp.iucr.org/pub/cif_core.dic.                                       #
#                                                                            #
# Software is freely available for graphical display of the structure(s)     #
# in this CIF. For information consult the CIF software page                 #
# http://www.iucr.org/resources/cif/software.                                #
#                                                                            #
# This file may be used for bona fide research purposes within the           #
# scientific community so long as proper attribution is given to the journal # 
# article from which it was obtained.                                        #
#                                                                            #
##############################################################################
data_I
_audit_creation_method     SHELXL-97
_journal_date_recd_electronic     2017-03-22
_journal_date_accepted     2017-04-24
_journal_name_full     'Acta Crystallographica, Section E'
_journal_year     2017
_journal_volume     73
_journal_issue      5
_journal_page_first     774
_journal_page_last     776
_journal_paper_category     GO
_journal_paper_doi     10.1107/S2056989017006132
_journal_coeditor_code     LH5842
_publ_contact_author_name     'Rahman Mustafizur A. F. M.'
_publ_contact_author_address
;
Department of Applied
Chemistry & Chemical Engineering
University of Dhaka, Dhaka
Dhaka-100
Bangladesh
;
_publ_contact_author_email
;
mustafizacce@du.ac.bd
;
_publ_contact_author_fax     '88029667222'
_publ_contact_author_phone     '88029661900'
_publ_section_title
;
Crystal structure of dibromomethoxyseselin (DBMS), a photobiologically active
pyranocoumarin
;
_publ_section_title_footnote     .
loop_
    _publ_author_name
    _publ_author_address
    'Bauri, A. K.'
;
Bio-Organic Division
Bhabha Atomic Research Centre
Trombay
Mumbai 400 085
India
;
    'Foro, Sabine'
;
Institute of Materials Science
Darmstadt University of Technology
Alarich-Weiss-Strasse 2
D-64287 Darmstadt
Germany
;
    'Rahman, A. F. M. M.'
;
Department of Applied Chemistry & Chemical Engineering
University of Dhaka
Dhaka-1000
Bangladesh
;
_publ_section_synopsis
;
The title compound, a bromo derivative of pyranocoumarin, possesses
photobiological activity. It was formed by bromination of seselin by using NBS
in MeOH at room temperature. In the crystal, molecules are linked by \p--\p
stacking interactions and weak C---H...O interactions, forming layers parallel
to (001).
;
_chemical_name_systematic
;\
<i>rac</i>-(9<i>S</i>,10<i>R</i>)-3,9-Dibromo-10-methoxy-8,8-dimethyl-\
9,10-dihydropyrano[2,3-<i>h</i>]chromen-2(8<i>H</i>)-one
;
_chemical_name_common     'Dibromo Methoxy Seselin (DBMS)'
_chemical_formula_moiety     'C15 H14 Br2 O4'
_chemical_formula_sum     'C15 H14 Br2 O4'
_chemical_formula_iupac     'C15 H14 Br2 O4'
_chemical_formula_weight     418.08
_chemical_melting_point     ?
_symmetry_cell_setting     triclinic
_symmetry_space_group_name_H-M     'P -1'
_symmetry_space_group_name_Hall     '-P 1'
loop_
    _symmetry_equiv_pos_as_xyz
    'x, y, z'
    '-x, -y, -z'
_cell_length_a     7.1190(10)
_cell_length_b     8.5190(10)
_cell_length_c     13.366(2)
_cell_angle_alpha     105.34(2)
_cell_angle_beta     90.450(10)
_cell_angle_gamma     103.38(2)
_cell_volume     758.4(2)
_cell_formula_units_Z     2
_cell_measurement_reflns_used     2165
_cell_measurement_theta_min     2.56
_cell_measurement_theta_max     27.89
_cell_measurement_temperature     299(2)
_exptl_crystal_description     prism
_exptl_crystal_colour     colourless
_exptl_crystal_size_max     0.20
_exptl_crystal_size_mid     0.20
_exptl_crystal_size_min     0.16
_exptl_crystal_density_diffrn     1.831
_exptl_crystal_density_meas     ?
_exptl_crystal_density_method     'not measured'
_exptl_crystal_F_000     412
_exptl_absorpt_coefficient_mu     5.356
_exptl_absorpt_correction_type     multi-scan
_exptl_absorpt_process_details
;
(CrysAlis RED; Oxford Diffraction, 2009)
;
_exptl_absorpt_correction_T_min     0.3642
_exptl_absorpt_correction_T_max     0.4234
_exptl_special_details     ?
_diffrn_ambient_temperature     299(2)
_diffrn_radiation_type     MoK\a
_diffrn_radiation_wavelength     0.71073
_diffrn_radiation_source     'fine-focus sealed tube'
_diffrn_radiation_monochromator     graphite
_diffrn_measurement_device_type
;
Oxford Diffraction Xcalibur single-crystal X-ray diffractometer
with a Sapphire CCD detector
;
_diffrn_measurement_method
;
Rotation method data acquisition using omega and phi scans.
;
_diffrn_detector_area_resol_mean     ?
_diffrn_reflns_number     5172
_diffrn_reflns_av_R_equivalents     0.0148
_diffrn_reflns_av_sigmaI/netI     0.0279
_diffrn_reflns_theta_min     2.56
_diffrn_reflns_theta_max     25.35
_diffrn_reflns_theta_full     25.35
_diffrn_measured_fraction_theta_max     0.995
_diffrn_measured_fraction_theta_full     0.995
_diffrn_reflns_limit_h_min     -8
_diffrn_reflns_limit_h_max     8
_diffrn_reflns_limit_k_min     -8
_diffrn_reflns_limit_k_max     10
_diffrn_reflns_limit_l_min     -16
_diffrn_reflns_limit_l_max     12
_diffrn_standards_number     ?
_diffrn_standards_interval_count     ?
_diffrn_standards_interval_time     ?
_diffrn_standards_decay_%     0
_refine_special_details
;
 Refinement of F^2^ against ALL reflections.  The weighted R-factor wR and
 goodness of fit S are based on F^2^, conventional R-factors R are based
 on F, with F set to zero for negative F^2^. The threshold expression of
 F^2^ &gt; 2sigma(F^2^) is used only for calculating R-factors(gt) etc. and is
 not relevant to the choice of reflections for refinement.  R-factors based
 on F^2^ are statistically about twice as large as those based on F, and R-
 factors based on ALL data will be even larger.
;
_reflns_number_total     2764
_reflns_number_gt     2144
_reflns_threshold_expression     I>2\s(I)
_refine_ls_structure_factor_coef     Fsqd
_refine_ls_matrix_type     full
_refine_ls_R_factor_all     0.0535
_refine_ls_R_factor_gt     0.0347
_refine_ls_wR_factor_gt     0.1024
_refine_ls_wR_factor_ref     0.1162
_refine_ls_goodness_of_fit_ref     0.849
_refine_ls_restrained_S_all     0.849
_refine_ls_number_reflns     2764
_refine_ls_number_parameters     193
_refine_ls_number_restraints     0
_refine_ls_hydrogen_treatment     constr
_refine_ls_weighting_scheme     calc
_refine_ls_weighting_details
                 'calc w=1/[\s^2^(Fo^2^)+(0.1000P)^2^] where P=(Fo^2^+2Fc^2^)/3'
_atom_sites_solution_hydrogens     geom
_atom_sites_solution_primary     direct
_atom_sites_solution_secondary     difmap
_refine_ls_shift/su_max     0.004
_refine_ls_shift/su_mean     0.000
_refine_diff_density_max     0.457
_refine_diff_density_min     -0.421
_refine_ls_extinction_method     none
_refine_ls_extinction_coef     ?
loop_
    _atom_type_symbol
    _atom_type_description
    _atom_type_scat_dispersion_real
    _atom_type_scat_dispersion_imag
    _atom_type_scat_source
    'C' 'C' 0.0033 0.0016
                         'International Tables Vol C Tables 4.2.6.8 and 6.1.1.4'
    'H' 'H' 0.0000 0.0000
                         'International Tables Vol C Tables 4.2.6.8 and 6.1.1.4'
    'Br' 'Br' -0.2901 2.4595
                         'International Tables Vol C Tables 4.2.6.8 and 6.1.1.4'
    'O' 'O' 0.0106 0.0060
                         'International Tables Vol C Tables 4.2.6.8 and 6.1.1.4'
_computing_data_collection
;
CrysAlis CCD (Oxford Diffraction, 2009)
;
_computing_cell_refinement
;
CrysAlis RED (Oxford Diffraction, 2009)
;
_computing_data_reduction
;
CrysAlis RED (Oxford Diffraction, 2009)
;
_computing_structure_solution
;
SHELXS97 (Sheldrick, 2008)
;
_computing_structure_refinement
;
SHELXL97 (Sheldrick, 2008)
;
_computing_molecular_graphics
;
PLATON (Spek, 2009)
;
_computing_publication_material
;
SHELXL97 (Sheldrick, 2008)
;
loop_
    _atom_site_type_symbol
    _atom_site_label
    _atom_site_fract_x
    _atom_site_fract_y
    _atom_site_fract_z
    _atom_site_U_iso_or_equiv
    _atom_site_adp_type
    _atom_site_calc_flag
    _atom_site_refinement_flags
    _atom_site_occupancy
    _atom_site_symmetry_multiplicity
    _atom_site_disorder_assembly
    _atom_site_disorder_group
    Br Br1 1.17651(6) 0.02924(6) 0.16407(4) 0.04731(18) Uani d . 1 1 . .
    Br Br2 0.74960(8) 0.46658(6) 0.74871(4) 0.0602(2) Uani d . 1 1 . .
    O O1 0.8143(4) -0.2513(3) 0.2144(2) 0.0405(7) Uani d . 1 1 . .
    O O2 0.7746(4) 0.2766(3) 0.4357(2) 0.0399(7) Uani d . 1 1 . .
    O O3 0.6525(4) 0.1428(3) 0.2086(2) 0.0416(7) Uani d . 1 1 . .
    O O4 0.7816(6) 0.5300(4) 0.5337(3) 0.0694(11) Uani d . 1 1 . .
    C C1 0.7877(5) -0.1487(5) 0.3085(3) 0.0322(8) Uani d . 1 1 . .
    C C2 0.7930(6) -0.1956(5) 0.1231(3) 0.0407(9) Uani d . 1 1 . .
    C C3 0.8945(5) -0.0109(5) 0.1422(3) 0.0345(8) Uani d . 1 1 . .
    H H3 0.8663 0.0240 0.0807 0.041 Uiso calc R 1 1 . .
    C C4 0.8264(5) 0.1028(5) 0.2368(3) 0.0319(8) Uani d . 1 1 . .
    H H4 0.9274 0.2070 0.2619 0.038 Uiso calc R 1 1 . .
    C C5 0.7908(5) 0.0188(5) 0.3224(3) 0.0305(8) Uani d . 1 1 . .
    C C6 0.7703(5) 0.1103(4) 0.4232(3) 0.0299(8) Uani d . 1 1 . .
    C C7 0.7715(6) 0.3884(5) 0.5309(3) 0.0437(10) Uani d . 1 1 . .
    C C8 0.7530(6) 0.3147(5) 0.6187(3) 0.0357(9) Uani d . 1 1 . .
    C C9 0.7392(5) 0.1528(5) 0.6078(3) 0.0352(9) Uani d . 1 1 . .
    H H9 0.7232 0.1108 0.6656 0.042 Uiso calc R 1 1 . .
    C C10 0.7488(5) 0.0428(5) 0.5074(3) 0.0305(8) Uani d . 1 1 . .
    C C11 0.7447(5) -0.1286(5) 0.4888(3) 0.0345(9) Uani d . 1 1 . .
    H H11 0.7290 -0.1781 0.5435 0.041 Uiso calc R 1 1 . .
    C C12 0.7636(6) -0.2230(5) 0.3909(3) 0.0355(9) Uani d . 1 1 . .
    H H12 0.7605 -0.3362 0.3790 0.043 Uiso calc R 1 1 . .
    C C13 0.5762(7) -0.2223(6) 0.0942(4) 0.0553(12) Uani d . 1 1 . .
    H H13A 0.5609 -0.1819 0.0348 0.066 Uiso calc R 1 1 . .
    H H13B 0.5182 -0.1619 0.1518 0.066 Uiso calc R 1 1 . .
    H H13C 0.5142 -0.3397 0.0780 0.066 Uiso calc R 1 1 . .
    C C14 0.8775(8) -0.3121(6) 0.0381(4) 0.0590(13) Uani d . 1 1 . .
    H H14A 1.0133 -0.2949 0.0553 0.071 Uiso calc R 1 1 . .
    H H14B 0.8597 -0.2880 -0.0270 0.071 Uiso calc R 1 1 . .
    H H14C 0.8128 -0.4265 0.0325 0.071 Uiso calc R 1 1 . .
    C C15 0.6827(8) 0.2953(7) 0.1849(5) 0.0697(16) Uani d . 1 1 . .
    H H15A 0.7553 0.3827 0.2421 0.084 Uiso calc R 1 1 . .
    H H15B 0.5602 0.3182 0.1723 0.084 Uiso calc R 1 1 . .
    H H15C 0.7537 0.2904 0.1238 0.084 Uiso calc R 1 1 . .
loop_
    _atom_site_aniso_label
    _atom_site_aniso_U_11
    _atom_site_aniso_U_22
    _atom_site_aniso_U_33
    _atom_site_aniso_U_12
    _atom_site_aniso_U_13
    _atom_site_aniso_U_23
    Br1 0.0397(3) 0.0566(3) 0.0543(3) 0.0166(2) 0.0127(2) 0.0253(2)
    Br2 0.0801(4) 0.0457(3) 0.0433(3) 0.0097(2) 0.0166(2) -0.0031(2)
    O1 0.0586(18) 0.0296(14) 0.0347(15) 0.0149(13) 0.0110(13) 0.0074(12)
    O2 0.0640(19) 0.0262(14) 0.0344(15) 0.0166(13) 0.0096(13) 0.0114(11)
    O3 0.0400(15) 0.0435(17) 0.0481(17) 0.0152(13) 0.0043(13) 0.0197(14)
    O4 0.127(3) 0.0293(18) 0.060(2) 0.0305(19) 0.021(2) 0.0158(15)
    C1 0.0314(19) 0.031(2) 0.036(2) 0.0078(16) 0.0052(16) 0.0104(17)
    C2 0.051(2) 0.039(2) 0.031(2) 0.0126(19) 0.0068(18) 0.0062(17)
    C3 0.036(2) 0.040(2) 0.032(2) 0.0129(17) 0.0100(16) 0.0139(17)
    C4 0.035(2) 0.031(2) 0.033(2) 0.0101(16) 0.0032(16) 0.0112(16)
    C5 0.0319(19) 0.0293(19) 0.033(2) 0.0083(16) 0.0065(15) 0.0120(16)
    C6 0.0313(19) 0.0245(19) 0.035(2) 0.0061(15) 0.0039(16) 0.0096(15)
    C7 0.051(3) 0.038(3) 0.043(2) 0.016(2) 0.008(2) 0.0089(19)
    C8 0.038(2) 0.034(2) 0.034(2) 0.0105(17) 0.0062(17) 0.0061(16)
    C9 0.035(2) 0.040(2) 0.032(2) 0.0077(17) 0.0048(16) 0.0122(17)
    C10 0.0287(18) 0.032(2) 0.032(2) 0.0075(16) 0.0067(15) 0.0103(16)
    C11 0.036(2) 0.033(2) 0.039(2) 0.0070(17) 0.0029(17) 0.0181(17)
    C12 0.042(2) 0.027(2) 0.041(2) 0.0099(17) 0.0039(18) 0.0131(17)
    C13 0.055(3) 0.050(3) 0.048(3) -0.005(2) -0.001(2) 0.008(2)
    C14 0.088(4) 0.041(3) 0.044(3) 0.019(2) 0.020(3) 0.002(2)
    C15 0.068(4) 0.065(4) 0.091(4) 0.029(3) -0.003(3) 0.035(3)
_geom_special_details
;
 All esds (except the esd in the dihedral angle between two l.s. planes)
 are estimated using the full covariance matrix.  The cell esds are taken
 into account individually in the estimation of esds in distances, angles
 and torsion angles; correlations between esds in cell parameters are only
 used when they are defined by crystal symmetry.  An approximate (isotropic)
 treatment of cell esds is used for estimating esds involving l.s. planes.
;
loop_
    _geom_bond_atom_site_label_1
    _geom_bond_atom_site_label_2
    _geom_bond_site_symmetry_2
    _geom_bond_distance
    _geom_bond_publ_flag
    Br1 C3 . 1.963(4) ?
    Br2 C8 . 1.876(4) ?
    O1 C1 . 1.371(4) ?
    O1 C2 . 1.440(5) ?
    O2 C6 . 1.375(4) ?
    O2 C7 . 1.377(5) ?
    O3 C15 . 1.386(5) ?
    O3 C4 . 1.431(4) ?
    O4 C7 . 1.183(5) ?
    C1 C5 . 1.384(5) ?
    C1 C12 . 1.401(5) ?
    C2 C3 . 1.524(6) ?
    C2 C14 . 1.526(5) ?
    C2 C13 . 1.538(6) ?
    C3 C4 . 1.533(5) ?
    C3 H3 . 0.9800 ?
    C4 C5 . 1.496(5) ?
    C4 H4 . 0.9800 ?
    C5 C6 . 1.394(5) ?
    C6 C10 . 1.388(5) ?
    C7 C8 . 1.463(6) ?
    C8 C9 . 1.328(5) ?
    C9 C10 . 1.432(5) ?
    C9 H9 . 0.9300 ?
    C10 C11 . 1.408(5) ?
    C11 C12 . 1.369(5) ?
    C11 H11 . 0.9300 ?
    C12 H12 . 0.9300 ?
    C13 H13A . 0.9600 ?
    C13 H13B . 0.9600 ?
    C13 H13C . 0.9600 ?
    C14 H14A . 0.9600 ?
    C14 H14B . 0.9600 ?
    C14 H14C . 0.9600 ?
    C15 H15A . 0.9600 ?
    C15 H15B . 0.9600 ?
    C15 H15C . 0.9600 ?
loop_
    _geom_angle_atom_site_label_1
    _geom_angle_atom_site_label_2
    _geom_angle_atom_site_label_3
    _geom_angle_site_symmetry_1
    _geom_angle_site_symmetry_3
    _geom_angle
    _geom_angle_publ_flag
    C1 O1 C2 . . 117.6(3) ?
    C6 O2 C7 . . 123.4(3) ?
    C15 O3 C4 . . 114.0(3) ?
    O1 C1 C5 . . 122.4(3) ?
    O1 C1 C12 . . 115.6(3) ?
    C5 C1 C12 . . 122.0(3) ?
    O1 C2 C3 . . 111.0(3) ?
    O1 C2 C14 . . 104.5(3) ?
    C3 C2 C14 . . 113.4(3) ?
    O1 C2 C13 . . 109.0(3) ?
    C3 C2 C13 . . 109.7(3) ?
    C14 C2 C13 . . 109.1(4) ?
    C2 C3 C4 . . 113.0(3) ?
    C2 C3 Br1 . . 112.1(3) ?
    C4 C3 Br1 . . 107.3(3) ?
    C2 C3 H3 . . 108.1 ?
    C4 C3 H3 . . 108.1 ?
    Br1 C3 H3 . . 108.1 ?
    O3 C4 C5 . . 109.4(3) ?
    O3 C4 C3 . . 110.3(3) ?
    C5 C4 C3 . . 110.5(3) ?
    O3 C4 H4 . . 108.8 ?
    C5 C4 H4 . . 108.8 ?
    C3 C4 H4 . . 108.8 ?
    C1 C5 C6 . . 116.3(3) ?
    C1 C5 C4 . . 122.9(3) ?
    C6 C5 C4 . . 120.7(3) ?
    O2 C6 C10 . . 120.6(3) ?
    O2 C6 C5 . . 115.6(3) ?
    C10 C6 C5 . . 123.8(3) ?
    O4 C7 O2 . . 118.2(4) ?
    O4 C7 C8 . . 127.1(4) ?
    O2 C7 C8 . . 114.7(3) ?
    C9 C8 C7 . . 122.9(4) ?
    C9 C8 Br2 . . 122.2(3) ?
    C7 C8 Br2 . . 114.9(3) ?
    C8 C9 C10 . . 120.1(4) ?
    C8 C9 H9 . . 119.9 ?
    C10 C9 H9 . . 119.9 ?
    C6 C10 C11 . . 117.6(3) ?
    C6 C10 C9 . . 118.1(3) ?
    C11 C10 C9 . . 124.3(3) ?
    C12 C11 C10 . . 120.4(3) ?
    C12 C11 H11 . . 119.8 ?
    C10 C11 H11 . . 119.8 ?
    C11 C12 C1 . . 119.9(3) ?
    C11 C12 H12 . . 120.0 ?
    C1 C12 H12 . . 120.0 ?
    C2 C13 H13A . . 109.5 ?
    C2 C13 H13B . . 109.5 ?
    H13A C13 H13B . . 109.5 ?
    C2 C13 H13C . . 109.5 ?
    H13A C13 H13C . . 109.5 ?
    H13B C13 H13C . . 109.5 ?
    C2 C14 H14A . . 109.5 ?
    C2 C14 H14B . . 109.5 ?
    H14A C14 H14B . . 109.5 ?
    C2 C14 H14C . . 109.5 ?
    H14A C14 H14C . . 109.5 ?
    H14B C14 H14C . . 109.5 ?
    O3 C15 H15A . . 109.5 ?
    O3 C15 H15B . . 109.5 ?
    H15A C15 H15B . . 109.5 ?
    O3 C15 H15C . . 109.5 ?
    H15A C15 H15C . . 109.5 ?
    H15B C15 H15C . . 109.5 ?
loop_
    _geom_torsion_atom_site_label_1
    _geom_torsion_atom_site_label_2
    _geom_torsion_atom_site_label_3
    _geom_torsion_atom_site_label_4
    _geom_torsion_site_symmetry_1
    _geom_torsion_site_symmetry_2
    _geom_torsion_site_symmetry_3
    _geom_torsion_site_symmetry_4
    _geom_torsion
    _geom_torsion_publ_flag
    C2 O1 C1 C5 . . . . -16.8(6) ?
    C2 O1 C1 C12 . . . . 165.3(3) ?
    C1 O1 C2 C3 . . . . 44.2(5) ?
    C1 O1 C2 C14 . . . . 166.8(3) ?
    C1 O1 C2 C13 . . . . -76.7(4) ?
    O1 C2 C3 C4 . . . . -55.3(4) ?
    C14 C2 C3 C4 . . . . -172.6(4) ?
    C13 C2 C3 C4 . . . . 65.1(4) ?
    O1 C2 C3 Br1 . . . . 66.0(3) ?
    C14 C2 C3 Br1 . . . . -51.3(4) ?
    C13 C2 C3 Br1 . . . . -173.5(3) ?
    C15 O3 C4 C5 . . . . 142.1(4) ?
    C15 O3 C4 C3 . . . . -96.1(4) ?
    C2 C3 C4 O3 . . . . -83.3(4) ?
    Br1 C3 C4 O3 . . . . 152.6(2) ?
    C2 C3 C4 C5 . . . . 37.8(4) ?
    Br1 C3 C4 C5 . . . . -86.2(3) ?
    O1 C1 C5 C6 . . . . -177.2(3) ?
    C12 C1 C5 C6 . . . . 0.5(6) ?
    O1 C1 C5 C4 . . . . -1.0(6) ?
    C12 C1 C5 C4 . . . . 176.8(3) ?
    O3 C4 C5 C1 . . . . 111.1(4) ?
    C3 C4 C5 C1 . . . . -10.6(5) ?
    O3 C4 C5 C6 . . . . -72.7(4) ?
    C3 C4 C5 C6 . . . . 165.6(3) ?
    C7 O2 C6 C10 . . . . 4.5(6) ?
    C7 O2 C6 C5 . . . . -174.8(3) ?
    C1 C5 C6 O2 . . . . 179.7(3) ?
    C4 C5 C6 O2 . . . . 3.4(5) ?
    C1 C5 C6 C10 . . . . 0.4(6) ?
    C4 C5 C6 C10 . . . . -176.0(3) ?
    C6 O2 C7 O4 . . . . 177.8(4) ?
    C6 O2 C7 C8 . . . . -3.0(6) ?
    O4 C7 C8 C9 . . . . 178.8(5) ?
    O2 C7 C8 C9 . . . . -0.3(6) ?
    O4 C7 C8 Br2 . . . . -1.1(7) ?
    O2 C7 C8 Br2 . . . . 179.8(3) ?
    C7 C8 C9 C10 . . . . 2.2(6) ?
    Br2 C8 C9 C10 . . . . -178.0(3) ?
    O2 C6 C10 C11 . . . . 179.7(3) ?
    C5 C6 C10 C11 . . . . -1.0(6) ?
    O2 C6 C10 C9 . . . . -2.5(5) ?
    C5 C6 C10 C9 . . . . 176.8(3) ?
    C8 C9 C10 C6 . . . . -0.8(6) ?
    C8 C9 C10 C11 . . . . 176.9(4) ?
    C6 C10 C11 C12 . . . . 0.7(5) ?
    C9 C10 C11 C12 . . . . -177.0(4) ?
    C10 C11 C12 C1 . . . . 0.1(6) ?
    O1 C1 C12 C11 . . . . 177.1(3) ?
    C5 C1 C12 C11 . . . . -0.8(6) ?
loop_
    _geom_hbond_atom_site_label_D
    _geom_hbond_atom_site_label_H
    _geom_hbond_atom_site_label_A
    _geom_hbond_site_symmetry_A
    _geom_hbond_distance_DH
    _geom_hbond_distance_HA
    _geom_hbond_distance_DA
    _geom_hbond_angle_DHA
    C11 H11 O4 1_545 0.93 2.57 3.188(6) 124
