# Supplementary material for: Crystal structure of di­bromo­meth­oxy­seselin (DBMS), a photobiologically active pyran­ocoumarin
Source: Acta Crystallogr E Crystallogr Commun. 2017 Apr 28;73(Pt 5):774–6. doi: 10.1107/S2056989017006132 (PMC5418804; doi:10.1107/S2056989017006132)
Supplement: Supplementary file 2 [file e-73-00774-Isup2.hkl]

# h,k,l, Fc-squared, Fo-squared, sigma(Fo-squared) and status flag 
# 
data_I
_shelx_title ' 1171 (AKB-2) P-1' 
_shelx_refln_list_code          4 
_shelx_F_calc_maximum      203.28 
_exptl_crystal_F_000       412.00 
_reflns_d_resolution_high  0.8301 
 
loop_ 
 _symmetry_equiv_pos_as_xyz 
 'x, y, z' 
 '-x, -y, -z' 
 
_cell_length_a     7.1190 
_cell_length_b     8.5190 
_cell_length_c    13.3660 
_cell_angle_alpha 105.340 
_cell_angle_beta   90.450 
_cell_angle_gamma 103.380 
 
_shelx_F_squared_multiplier     1.000 
 
loop_ 
 _refln_index_h 
 _refln_index_k 
 _refln_index_l 
 _refln_F_squared_calc 
 _refln_F_squared_meas 
 _refln_F_squared_sigma 
 _refln_observed_status 
   1   0   0     2385.93     2516.95      9.51 o 
   2   0   0    41321.95    40254.78    124.53 o 
   3   0   0     6107.71     6186.33     15.93 o 
   4   0   0     2117.42     2125.10     11.05 o 
   5   0   0     1343.30     1273.81     13.33 o 
   6   0   0        7.93        2.25      6.28 o 
   7   0   0       48.76       35.08     15.51 o 
   8   0   0        4.03       51.14     18.72 o 
  -8   1   0      117.43      123.82     28.81 o 
  -7   1   0       18.36       34.97      9.94 o 
  -6   1   0     1032.96     1052.78     42.19 o 
  -5   1   0      245.86      254.02      8.16 o 
  -4   1   0     3675.11     3576.18     21.94 o 
  -3   1   0      794.04      863.45     14.15 o 
  -2   1   0      865.55      849.58     16.76 o 
  -1   1   0      412.18      488.11      3.91 o 
   0   1   0     2443.99     2771.52      7.26 o 
   1   1   0     1839.21     1957.14      8.76 o 
   2   1   0      817.25      897.18     25.13 o 
   3   1   0     4000.95     4066.52     16.90 o 
   4   1   0      163.71      152.37      5.71 o 
   5   1   0      799.81      776.75     20.97 o 
   6   1   0      590.36      588.01     31.24 o 
   7   1   0       44.73       46.54     16.22 o 
   8   1   0      136.86      145.20     21.05 o 
  -8   2   0       18.19       15.10     11.73 o 
  -7   2   0       10.64       11.16      9.92 o 
  -6   2   0      177.78      157.34      9.42 o 
  -5   2   0      720.53      689.74     16.70 o 
  -4   2   0       60.85       67.38      4.88 o 
  -3   2   0     4964.81     4854.97     30.46 o 
  -2   2   0     2199.88     2271.48     19.87 o 
  -1   2   0     5922.55     6148.22     16.56 o 
   0   2   0     4319.73     4549.34     13.24 o 
   1   2   0       41.45       33.55      4.26 o 
   2   2   0     4251.95     4253.07     24.88 o 
   3   2   0       66.56       65.66      5.84 o 
   4   2   0      593.80      540.18     20.69 o 
   5   2   0        5.13        6.09     11.36 o 
   6   2   0        6.46        7.36     13.45 o 
   7   2   0        0.78      -11.68     11.68 o 
  -8   3   0       54.66       40.67     10.97 o 
  -7   3   0      263.96      256.06     10.62 o 
  -6   3   0      657.56      667.07     23.19 o 
  -5   3   0       86.95       88.93      9.50 o 
  -4   3   0     1515.40     1542.30     11.84 o 
  -3   3   0      377.75      390.01     12.84 o 
  -2   3   0     1149.62     1195.31     10.73 o 
  -1   3   0        2.49        4.76      2.14 o 
   0   3   0       62.02       64.63      2.29 o 
   1   3   0     3312.17     3514.92     16.50 o 
   2   3   0       79.26       75.54      6.19 o 
   3   3   0     2037.27     2046.24     22.96 o 
   4   3   0      505.30      506.53     10.84 o 
   5   3   0      481.44      482.35     11.95 o 
   6   3   0      296.09      294.84     12.78 o 
   7   3   0       37.82       56.54     13.59 o 
  -8   4   0        0.64        8.23     12.33 o 
  -7   4   0       79.50       66.79     11.54 o 
  -6   4   0       20.42       19.73      9.34 o 
  -5   4   0       40.73       42.19      8.54 o 
  -4   4   0        2.21        8.98     12.50 o 
  -3   4   0     1752.34     1639.42     68.44 o 
  -2   4   0      541.71      533.16      6.33 o 
  -1   4   0     1962.15     1696.32     17.44 o 
   0   4   0     4030.04     4129.71     11.27 o 
   1   4   0       15.14       12.76      5.74 o 
   2   4   0     2049.16     1947.85     15.99 o 
   3   4   0      409.05      417.06     14.75 o 
   4   4   0       66.25       53.89      9.27 o 
   5   4   0      199.78      192.14     11.77 o 
   6   4   0       13.53       11.21     16.65 o 
  -8   5   0       11.53       26.07     13.80 o 
  -7   5   0      324.78      321.10     18.04 o 
  -6   5   0      357.87      349.39     12.63 o 
  -5   5   0      339.94      321.00     10.90 o 
  -4   5   0     1471.43     1450.33     38.48 o 
  -3   5   0        1.15        3.55      4.80 o 
  -2   5   0     1022.43      996.18      7.10 o 
  -1   5   0      111.33      115.18      4.48 o 
   0   5   0       55.23       53.83      6.42 o 
   1   5   0       32.45       22.16      7.31 o 
   2   5   0        1.73       -0.30      7.99 o 
   3   5   0      823.76      804.27     19.49 o 
   4   5   0        0.32       -4.49     10.23 o 
   5   5   0      469.15      470.00     15.00 o 
   6   5   0       16.17       15.47     20.38 o 
  -7   6   0       59.81       42.03     17.66 o 
  -6   6   0       57.75       53.17     10.70 o 
  -5   6   0        3.61        2.97     12.25 o 
  -4   6   0      250.95      224.51      7.72 o 
  -3   6   0      826.50      762.23     19.90 o 
  -2   6   0       20.98       19.98      5.07 o 
  -1   6   0     2947.83     2960.17     21.60 o 
   0   6   0      545.07      574.45     32.64 o 
   1   6   0     1474.32     1514.15     26.50 o 
   2   6   0      373.59      325.97     11.72 o 
   3   6   0      132.63      155.66     12.16 o 
   4   6   0      137.07      144.37     17.65 o 
   5   6   0        1.12       34.31     13.87 o 
  -7   7   0      176.66      194.13     28.32 o 
  -6   7   0      115.10      126.61     12.45 o 
  -5   7   0      430.52      448.04     13.45 o 
  -4   7   0      483.65      455.22     11.84 o 
  -3   7   0      128.27      121.08     10.13 o 
  -2   7   0      116.96      135.29     18.77 o 
  -1   7   0        5.24        1.98     11.64 o 
   0   7   0      190.25      148.72     10.26 o 
   1   7   0       46.48       35.32      9.95 o 
   2   7   0      417.28      351.14     14.82 o 
   3   7   0      171.69      155.10     18.97 o 
   4   7   0       66.49       47.41     19.38 o 
  -6   8   0        6.71       -3.54     11.69 o 
  -5   8   0        0.07       -7.17      8.21 o 
  -4   8   0      128.65      116.04     11.81 o 
  -3   8   0      139.03      127.45     11.19 o 
  -2   8   0       77.72       84.22     10.70 o 
  -1   8   0      311.51      312.48     12.79 o 
   0   8   0       49.65       47.57     11.28 o 
   1   8   0      150.10      159.05     15.06 o 
   2   8   0      166.46      199.97     19.22 o 
   3   8   0        8.04        0.03     19.93 o 
  -5   9   0      113.32      115.18     14.12 o 
  -4   9   0      122.25      106.49     13.05 o 
  -3   9   0        6.21        0.41     11.29 o 
  -2   9   0       72.14       93.48     17.80 o 
  -1   9   0        2.42        7.97     10.95 o 
   0   9   0       27.07       30.73     16.00 o 
   1   9   0        1.77       44.51     19.50 o 
   2 -10   1       10.01      -14.56     21.09 o 
  -1  -9   1        0.35       21.65     22.45 o 
   0  -9   1        1.87       39.37     19.92 o 
   1  -9   1        9.82       24.01     11.17 o 
   2  -9   1      117.52      133.57     17.90 o 
   3  -9   1       12.95        6.27     11.24 o 
   4  -9   1      242.35      253.14     16.90 o 
   5  -9   1        0.20        8.44     12.62 o 
  -3  -8   1       22.88        8.50     18.66 o 
  -2  -8   1      400.32      428.59     15.71 o 
  -1  -8   1      308.27      305.05     13.99 o 
   0  -8   1      475.02      530.04     23.06 o 
   1  -8   1      564.39      534.72     33.37 o 
   2  -8   1       29.96       20.13      9.61 o 
   3  -8   1      369.07      338.56     22.16 o 
   4  -8   1       82.63       70.73     11.19 o 
   5  -8   1       56.66       36.19     10.68 o 
   6  -8   1      138.54      119.01     12.57 o 
  -4  -7   1      202.20      208.04     21.12 o 
  -3  -7   1       45.40       27.77     12.19 o 
  -2  -7   1       58.99       54.57     11.51 o 
  -1  -7   1        6.17        7.99     10.00 o 
   0  -7   1       49.46       39.40      9.13 o 
   1  -7   1      409.85      390.08     29.60 o 
   2  -7   1      254.27      248.07     10.41 o 
   3  -7   1      254.87      247.56     10.49 o 
   4  -7   1      536.39      489.71     10.04 o 
   5  -7   1       14.37       15.99     14.45 o 
   6  -7   1      527.17      506.92     46.89 o 
   7  -7   1        6.20       18.32     18.66 o 
  -5  -6   1       64.64       54.91     18.01 o 
  -4  -6   1       44.39       62.29     15.94 o 
  -3  -6   1      524.05      493.41     14.19 o 
  -2  -6   1      539.24      519.43     21.09 o 
  -1  -6   1      309.89      274.08     10.32 o 
   0  -6   1     1638.26     1672.90     15.97 o 
   1  -6   1      163.85      175.25     12.34 o 
   2  -6   1     1356.23     1274.83     10.33 o 
   3  -6   1      326.09      318.71      7.25 o 
   4  -6   1      131.95      127.33     17.44 o 
   5  -6   1       48.55       54.54      9.50 o 
   6  -6   1       43.01       37.07     11.94 o 
   7  -6   1       11.74        6.35     11.67 o 
  -6  -5   1       65.68      118.43     20.33 o 
  -5  -5   1        2.99       12.60     16.63 o 
  -4  -5   1       60.29       54.88     15.12 o 
  -3  -5   1      227.54      205.94     10.99 o 
  -2  -5   1        1.30        2.52      8.04 o 
  -1  -5   1        1.67        2.32      6.90 o 
   0  -5   1      113.77      147.00      7.22 o 
   1  -5   1     1050.89     1154.28     18.75 o 
   2  -5   1       47.66       63.47      4.31 o 
   3  -5   1     2438.28     2494.27     28.16 o 
   4  -5   1       82.04       83.29     13.84 o 
   5  -5   1     1285.04     1298.86     25.59 o 
   6  -5   1      329.43      355.72     20.76 o 
   7  -5   1       74.45       96.40     15.16 o 
   8  -5   1      202.43      191.91     46.59 o 
  -6  -4   1        7.35       31.54     17.47 o 
  -5  -4   1      161.00      148.93     16.37 o 
  -4  -4   1       93.46      115.06     13.37 o 
  -3  -4   1     1412.07     1341.34     21.29 o 
  -2  -4   1     3291.76     3338.77     21.02 o 
  -1  -4   1      710.07      624.36      9.61 o 
   0  -4   1     7919.27     8305.95    169.09 o 
   1  -4   1       81.68      117.27      4.08 o 
   2  -4   1     2477.05     2526.22     16.87 o 
   3  -4   1     1201.91     1354.10     11.14 o 
   4  -4   1      306.77      302.75      8.11 o 
   5  -4   1      728.90      747.94     15.83 o 
   6  -4   1       33.40       21.93     10.65 o 
   7  -4   1       37.74       34.51      9.34 o 
   8  -4   1      153.60      155.01     19.41 o 
  -7  -3   1      159.98      137.36     16.97 o 
  -6  -3   1      561.14      579.04     14.72 o 
  -5  -3   1       32.98       27.59     12.57 o 
  -4  -3   1     1492.94     1492.44     19.48 o 
  -3  -3   1      208.95      208.82     10.93 o 
  -2  -3   1        2.65        2.45      5.81 o 
  -1  -3   1      496.39      536.82      9.70 o 
   0  -3   1     2732.92     2953.47     43.05 o 
   1  -3   1     2015.39     2053.69      8.64 o 
   2  -3   1      795.56      845.32      6.62 o 
   3  -3   1     6480.59     6572.08     61.54 o 
   4  -3   1        2.95        7.72      4.54 o 
   5  -3   1     2467.36     2489.24     28.27 o 
   6  -3   1      320.49      307.29     12.43 o 
   7  -3   1      239.52      250.20     14.19 o 
   8  -3   1      221.67      218.92     15.73 o 
  -7  -2   1       12.25        7.10     16.41 o 
  -6  -2   1      315.65      285.01     14.84 o 
  -5  -2   1      217.43      218.57     10.63 o 
  -4  -2   1      592.49      555.89      9.98 o 
  -3  -2   1     4195.73     4054.51     15.35 o 
  -2  -2   1      229.46      215.06      4.03 o 
  -1  -2   1    17431.11    17447.97     30.10 o 
   0  -2   1     2664.24     2762.14     37.81 o 
   1  -2   1     7874.63     8305.05     46.84 o 
   2  -2   1     4661.49     4641.09     18.30 o 
   3  -2   1      412.57      392.91      3.71 o 
   4  -2   1      527.30      485.61      5.14 o 
   5  -2   1      139.31      121.85      7.26 o 
   6  -2   1       38.45       31.93     13.08 o 
   7  -2   1       51.55       42.82     16.62 o 
   8  -2   1       69.52       60.70     10.42 o 
  -8  -1   1        1.68       45.44     18.95 o 
  -7  -1   1      415.69      429.03     19.81 o 
  -6  -1   1      532.03      564.90     20.39 o 
  -5  -1   1      793.44      806.50      9.22 o 
  -4  -1   1     1420.78     1499.22      8.47 o 
  -3  -1   1      626.52      662.64      5.22 o 
  -2  -1   1      220.22      261.50      4.20 o 
  -1  -1   1     5533.77     5728.59     16.07 o 
   0  -1   1       36.04       51.97      1.66 o 
   1  -1   1    10352.79    10688.78     13.10 o 
   2  -1   1       41.31       54.65      3.67 o 
   3  -1   1     2831.33     2811.81     19.39 o 
   4  -1   1      665.35      771.56     14.13 o 
   5  -1   1     2083.12     2087.08     11.94 o 
   6  -1   1      733.05      752.44     19.06 o 
   7  -1   1      444.03      508.30     21.14 o 
   8  -1   1      389.14      314.63     29.68 o 
  -8   0   1        0.41        1.10     19.18 o 
  -7   0   1       62.27       76.83     28.98 o 
  -6   0   1      500.60      476.12     10.21 o 
  -5   0   1      135.31      129.76      6.13 o 
  -4   0   1     3655.10     3662.93     20.99 o 
  -3   0   1     3967.15     3925.76     10.28 o 
  -2   0   1     6413.98     6958.04     10.65 o 
  -1   0   1     1856.02     1877.24      6.50 o 
   1   0   1      519.93      485.22      4.11 o 
   2   0   1     1274.36     1480.12      8.35 o 
   3   0   1      553.12      523.60     11.22 o 
   4   0   1      800.67      873.67      8.13 o 
   5   0   1       33.35       38.29      5.69 o 
   6   0   1      614.31      561.27     18.06 o 
   7   0   1        9.61       19.85     15.16 o 
   8   0   1      432.19      389.43     22.87 o 
  -8   1   1       27.99       14.34     11.73 o 
  -7   1   1      444.60      457.39     22.78 o 
  -6   1   1       45.58       52.65      8.61 o 
  -5   1   1      227.79      226.13      6.58 o 
  -4   1   1     1129.01     1119.07      8.05 o 
  -3   1   1      140.96      150.26      4.05 o 
  -2   1   1      262.67      287.39      5.76 o 
  -1   1   1      114.11      126.88      5.23 o 
   0   1   1     2788.38     3262.77      7.78 o 
   1   1   1     1038.96     1082.04      6.73 o 
   2   1   1     3475.12     3540.49     25.49 o 
   3   1   1     3629.20     3717.24     33.22 o 
   4   1   1     1301.41     1284.35     12.36 o 
   5   1   1     1386.41     1331.00     21.08 o 
   6   1   1        2.53        5.64      9.25 o 
   7   1   1      242.90      214.52     19.42 o 
  -8   2   1       31.69       15.29     12.18 o 
  -7   2   1      241.02      221.63     21.86 o 
  -6   2   1      174.80      162.02     12.55 o 
  -5   2   1        3.53        9.25      7.16 o 
  -4   2   1     2099.58     2064.65      8.38 o 
  -3   2   1     3140.70     3205.14     40.05 o 
  -2   2   1     1862.74     1942.14      9.00 o 
  -1   2   1    15408.60    15842.17     56.65 o 
   0   2   1     1365.27     1505.43      6.95 o 
   1   2   1     9366.50     8933.53     21.68 o 
   2   2   1      175.14      174.36      8.28 o 
   3   2   1     1057.38      994.21     20.94 o 
   4   2   1      793.79      805.55     11.56 o 
   5   2   1        1.34       -0.15      8.16 o 
   6   2   1       29.09       34.87     10.45 o 
   7   2   1       63.14       96.08     14.57 o 
  -8   3   1       91.57       97.10     14.09 o 
  -7   3   1      739.64      769.44     13.40 o 
  -6   3   1        5.72        4.05      7.61 o 
  -5   3   1     2417.99     2317.01     27.84 o 
  -4   3   1      300.41      284.31      5.65 o 
  -3   3   1      605.83      607.26      7.21 o 
  -2   3   1       81.06       88.90      3.85 o 
  -1   3   1       87.89       87.75      3.37 o 
   0   3   1      277.53      258.17     10.51 o 
   1   3   1       11.57       11.38      5.50 o 
   2   3   1     1258.15     1110.95     33.59 o 
   3   3   1        6.29        5.22      6.78 o 
   4   3   1     1073.53     1030.88     13.99 o 
   5   3   1       98.45      107.68     10.15 o 
   6   3   1      258.43      258.54     18.55 o 
   7   3   1       95.16      102.50     33.72 o 
  -8   4   1       52.41       47.13     13.26 o 
  -7   4   1      138.53      131.15     12.53 o 
  -6   4   1      121.54      118.18     18.81 o 
  -5   4   1      306.83      300.82     10.75 o 
  -4   4   1     2343.59     2345.18     17.89 o 
  -3   4   1      458.47      475.05      8.14 o 
  -2   4   1     5071.06     5018.04     16.80 o 
  -1   4   1     4656.34     4810.28     22.65 o 
   0   4   1     1746.39     1861.93      8.75 o 
   1   4   1     3849.58     3743.50     46.42 o 
   2   4   1      100.44       99.74      7.63 o 
   3   4   1     1100.50     1154.49     20.83 o 
   4   4   1        2.50       15.25      9.44 o 
   5   4   1       15.75       13.38     10.68 o 
   6   4   1       25.86       47.12     16.81 o 
  -8   5   1      203.62      191.75     15.14 o 
  -7   5   1      367.36      380.88     14.70 o 
  -6   5   1       68.30       69.63     10.91 o 
  -5   5   1      888.13      938.98     14.97 o 
  -4   5   1       23.77       29.50      6.05 o 
  -3   5   1      312.53      329.88      6.98 o 
  -2   5   1       50.92       56.79      4.82 o 
  -1   5   1        5.49        8.20      3.48 o 
   0   5   1      827.30      808.01     13.78 o 
   1   5   1      228.50      207.36      8.67 o 
   2   5   1      894.04      883.60     13.43 o 
   3   5   1        0.05        1.44     12.85 o 
   4   5   1      504.75      492.88     25.58 o 
   5   5   1      112.26       92.82     12.51 o 
  -7   6   1       43.28       42.68     12.78 o 
  -6   6   1       64.65       57.49     11.37 o 
  -5   6   1      129.96      113.97     10.24 o 
  -4   6   1     1731.55     1657.21     45.83 o 
  -3   6   1       36.78       27.51      5.87 o 
  -2   6   1     1980.38     1938.35     29.80 o 
  -1   6   1      824.98      803.46      9.99 o 
   0   6   1      627.62      670.56     12.18 o 
   1   6   1     1028.26     1080.65     14.86 o 
   2   6   1      122.69      124.34     10.59 o 
   3   6   1      248.87      269.53     18.36 o 
   4   6   1        0.04        5.55     12.38 o 
   5   6   1        7.82       -5.05     13.98 o 
  -7   7   1       24.30       32.40     34.21 o 
  -6   7   1      285.50      248.96     34.26 o 
  -5   7   1      288.88      268.80     10.03 o 
  -4   7   1        7.71        5.84      7.64 o 
  -3   7   1      210.10      205.91     11.42 o 
  -2   7   1        5.44        5.90      8.54 o 
  -1   7   1        0.73        2.28      7.01 o 
   0   7   1       44.26       40.53      9.43 o 
   1   7   1       28.76        9.70     10.28 o 
   2   7   1      192.55      154.59     17.46 o 
   3   7   1       51.07       55.05     17.31 o 
   4   7   1      105.06       99.94     14.93 o 
  -6   8   1        0.28       17.38     12.28 o 
  -5   8   1       80.60       68.96     17.77 o 
  -4   8   1      289.10      285.50     23.98 o 
  -3   8   1       12.49       11.95     11.08 o 
  -2   8   1     1016.80     1005.45     17.46 o 
  -1   8   1        9.46       -3.06     10.18 o 
   0   8   1      785.17      867.92     46.06 o 
   1   8   1       30.32       29.74     17.23 o 
   2   8   1      169.28      156.19     19.73 o 
  -5   9   1       52.96       60.99     13.98 o 
  -4   9   1       76.09       84.30     13.14 o 
  -3   9   1        5.74       10.31     12.04 o 
  -2   9   1       43.70      100.28     36.70 o 
  -1   9   1        0.53       13.76     11.92 o 
   0   9   1       37.92       51.72     16.89 o 
   1 -10   2        5.87      -21.86     21.86 o 
   2 -10   2      138.70       76.46     21.85 o 
   3 -10   2        3.58       48.33     21.79 o 
  -2  -9   2       19.30       32.35     14.59 o 
  -1  -9   2        5.64       51.41     21.20 o 
   0  -9   2       10.13       33.39     19.99 o 
   1  -9   2       42.85       62.89     19.88 o 
   2  -9   2       36.33       46.78     19.74 o 
   3  -9   2      125.72      123.65     21.27 o 
   4  -9   2        1.67        4.16     11.48 o 
   5  -9   2      152.29      142.68     22.23 o 
  -3  -8   2      398.20      411.74     19.76 o 
  -2  -8   2        4.25       10.41     12.74 o 
  -1  -8   2      869.02      876.56     21.46 o 
   0  -8   2      129.71      188.52     20.00 o 
   1  -8   2     1159.02     1037.41     63.24 o 
   2  -8   2      528.14      484.81     16.41 o 
   3  -8   2      395.21      354.09     31.98 o 
   4  -8   2      348.28      292.84     15.09 o 
   5  -8   2       21.76       19.33     10.05 o 
   6  -8   2        2.41      -11.23     11.23 o 
  -4  -7   2       42.36       45.36     17.97 o 
  -3  -7   2        4.00        3.03     11.99 o 
  -2  -7   2        9.64        8.41     11.22 o 
  -1  -7   2       38.95       20.30     10.08 o 
   0  -7   2      171.67      202.64     10.28 o 
   1  -7   2      457.46      454.81     17.77 o 
   2  -7   2      460.63      450.81     13.14 o 
   3  -7   2      812.23      839.40     24.96 o 
   4  -7   2      392.33      361.09     25.85 o 
   5  -7   2      531.07      554.99     23.67 o 
   6  -7   2        0.71        6.76     11.03 o 
   7  -7   2       78.42       77.36     17.38 o 
  -5  -6   2        5.31       29.79     19.55 o 
  -4  -6   2      245.96      254.42     19.04 o 
  -3  -6   2      859.48      896.05     16.34 o 
  -2  -6   2      114.47      108.22     10.36 o 
  -1  -6   2     2772.68     2803.14     21.13 o 
   0  -6   2        8.37        8.40      7.66 o 
   1  -6   2      980.73      984.34      9.61 o 
   2  -6   2      336.27      320.36      9.15 o 
   3  -6   2        4.63        6.53      7.27 o 
   4  -6   2      137.09      153.22     16.27 o 
   5  -6   2      265.24      238.88     18.95 o 
   6  -6   2       50.10       57.96     18.47 o 
   7  -6   2       46.77       61.72     20.39 o 
  -6  -5   2       40.63       29.71     12.99 o 
  -5  -5   2      255.14      259.78     18.70 o 
  -4  -5   2       90.23       73.93     15.41 o 
  -3  -5   2       23.81       15.02      9.28 o 
  -2  -5   2       51.12       50.58      8.38 o 
  -1  -5   2       34.51       32.74      7.15 o 
   0  -5   2       45.60       36.91      6.32 o 
   1  -5   2       75.15       89.54      4.60 o 
   2  -5   2      613.10      502.66      9.09 o 
   3  -5   2      318.66      288.50      8.26 o 
   4  -5   2      280.59      276.03      9.11 o 
   5  -5   2     1125.77     1115.57     31.48 o 
   6  -5   2       20.68       26.01     16.57 o 
   7  -5   2      247.66      303.89     22.32 o 
   8  -5   2      147.22      152.70     16.48 o 
  -6  -4   2      273.40      269.15     13.59 o 
  -5  -4   2       38.53       64.00     15.65 o 
  -4  -4   2     1256.16     1261.19     23.08 o 
  -3  -4   2     1344.47     1321.39     20.56 o 
  -2  -4   2     1270.23     1288.26     17.70 o 
  -1  -4   2     3830.78     3747.01     60.58 o 
   0  -4   2      169.54      187.41      6.97 o 
   1  -4   2     6512.06     6834.52     27.67 o 
   2  -4   2        3.27        8.04      2.16 o 
   3  -4   2     1656.93     1819.10     13.62 o 
   4  -4   2       32.69       37.79     15.40 o 
   5  -4   2       21.00       19.33      6.30 o 
   6  -4   2       26.06       15.32     10.48 o 
   7  -4   2       43.81       43.91     12.65 o 
   8  -4   2      172.11      156.23     15.79 o 
  -7  -3   2      169.03      182.01     42.63 o 
  -6  -3   2        6.81        6.42     11.63 o 
  -5  -3   2      195.21      201.98     10.35 o 
  -4  -3   2      184.78      185.18     13.17 o 
  -3  -3   2       48.18       38.50      9.73 o 
  -2  -3   2      163.35      141.80      9.29 o 
  -1  -3   2       54.72       49.75      5.10 o 
   0  -3   2     3379.67     3450.47     14.05 o 
   1  -3   2        9.57        9.56      2.19 o 
   2  -3   2     2617.11     2619.03     10.72 o 
   3  -3   2      326.09      327.31     10.41 o 
   4  -3   2     1677.32     1601.46     28.21 o 
   5  -3   2      876.81      875.71     20.52 o 
   6  -3   2      138.18      154.04     11.02 o 
   7  -3   2      443.71      500.36     15.15 o 
   8  -3   2       28.16       52.49     22.82 o 
  -7  -2   2      133.19      125.78     12.93 o 
  -6  -2   2      296.24      288.42     11.71 o 
  -5  -2   2      108.71      108.62     14.07 o 
  -4  -2   2     3098.64     2966.18     24.64 o 
  -3  -2   2      121.37      100.73      4.55 o 
  -2  -2   2     4123.38     4058.42     13.46 o 
  -1  -2   2     4216.49     4066.22     14.84 o 
   0  -2   2     2274.54     2295.35     22.14 o 
   1  -2   2     5551.01     5424.92     26.46 o 
   2  -2   2       46.72       61.08      3.31 o 
   3  -2   2     1090.65     1169.69      8.27 o 
   4  -2   2      285.65      286.73      6.90 o 
   5  -2   2       41.60       40.89      5.68 o 
   6  -2   2       16.52       15.28      9.94 o 
   7  -2   2      255.36      259.12     13.47 o 
   8  -2   2       71.66       43.26     13.84 o 
  -8  -1   2      226.49      288.23     22.30 o 
  -7  -1   2      343.89      351.35     13.28 o 
  -6  -1   2       61.89       61.96      9.32 o 
  -5  -1   2      822.51      825.26      9.44 o 
  -4  -1   2       75.20       67.20      3.93 o 
  -3  -1   2       67.01       65.82      3.91 o 
  -2  -1   2       94.33      117.01      3.08 o 
  -1  -1   2      553.20      606.14      8.37 o 
   0  -1   2      291.58      268.98      2.38 o 
   1  -1   2     5393.53     5607.70     24.58 o 
   2  -1   2    11627.21    11720.45     14.90 o 
   3  -1   2     5519.67     5914.20     23.22 o 
   4  -1   2     8790.06     8852.45     21.04 o 
   5  -1   2       74.23       78.51     10.04 o 
   6  -1   2     1791.54     1792.84     26.05 o 
   7  -1   2      162.57      187.63     17.35 o 
   8  -1   2       95.88      130.60     19.32 o 
  -8   0   2      113.25       83.06     20.28 o 
  -7   0   2      311.31      287.82     12.18 o 
  -6   0   2        5.21        8.62      6.57 o 
  -5   0   2      688.94      675.87      9.74 o 
  -4   0   2     1657.07     1567.45     10.22 o 
  -3   0   2       17.52       16.65      2.41 o 
  -2   0   2     9020.10     8756.76     15.88 o 
  -1   0   2       57.92       70.14      3.01 o 
   0   0   2     5277.21     5558.98     12.27 o 
   1   0   2      559.66      587.58      5.33 o 
   2   0   2       22.33       17.09      4.30 o 
   3   0   2     1089.52     1167.23      9.77 o 
   4   0   2     1013.56     1060.11      9.10 o 
   5   0   2        3.37        0.29      5.72 o 
   6   0   2      607.79      542.68     18.87 o 
   7   0   2      136.47      109.65     17.79 o 
   8   0   2       18.46       24.05     19.15 o 
  -8   1   2      288.56      290.13     15.45 o 
  -7   1   2      292.53      273.97     23.95 o 
  -6   1   2      590.64      615.74     16.75 o 
  -5   1   2      780.51      797.58      9.08 o 
  -4   1   2      128.23      125.62      4.88 o 
  -3   1   2       82.47       89.52      2.17 o 
  -2   1   2      301.39      351.86      5.13 o 
  -1   1   2     1956.83     2129.28     11.05 o 
   0   1   2       48.92       56.87      5.67 o 
   1   1   2     6466.03     6620.87     53.15 o 
   2   1   2      514.51      459.66      7.64 o 
   3   1   2      950.27      909.82      9.90 o 
   4   1   2     2384.44     2355.16     33.46 o 
   5   1   2        0.46       10.76      7.56 o 
   6   1   2      809.70      810.48     25.51 o 
   7   1   2       51.40       43.83     17.43 o 
  -8   2   2      100.63       85.08     14.59 o 
  -7   2   2      314.36      314.16     12.73 o 
  -6   2   2       19.76       15.11      8.54 o 
  -5   2   2     1515.04     1527.33     14.90 o 
  -4   2   2     1583.32     1511.62     21.66 o 
  -3   2   2     1541.30     1531.92     38.72 o 
  -2   2   2     3498.67     3490.73     23.04 o 
  -1   2   2       11.19       13.18      2.70 o 
   0   2   2     6275.97     6573.24     15.74 o 
   1   2   2     1494.65     1491.88     12.25 o 
   2   2   2     1597.62     1522.78     27.70 o 
   3   2   2      177.59      167.11      7.19 o 
   4   2   2       94.61       98.55      7.80 o 
   5   2   2       62.37       87.80     19.92 o 
   6   2   2       67.46       56.46     14.03 o 
   7   2   2      183.50      174.08     19.43 o 
  -8   3   2      478.88      429.50     26.29 o 
  -7   3   2       73.90       67.80     11.91 o 
  -6   3   2      281.22      285.86     11.74 o 
  -5   3   2      698.96      715.51     12.88 o 
  -4   3   2       12.16       12.02      6.51 o 
  -3   3   2       12.94       13.90      4.14 o 
  -2   3   2       43.03       44.18      3.91 o 
  -1   3   2     2449.04     2608.07     10.90 o 
   0   3   2        6.56        8.18      3.28 o 
   1   3   2     4220.14     4134.51     12.05 o 
   2   3   2      517.80      493.02     11.68 o 
   3   3   2     2285.94     2388.34     17.77 o 
   4   3   2     1240.29     1295.04     24.41 o 
   5   3   2       80.09       91.06     11.48 o 
   6   3   2      363.06      392.92     19.71 o 
   7   3   2       87.43       99.05     24.23 o 
  -8   4   2      120.51      100.67     26.46 o 
  -7   4   2      105.95       86.64     19.29 o 
  -6   4   2       29.36       36.60     12.58 o 
  -5   4   2     1540.02     1498.21     17.18 o 
  -4   4   2      395.30      418.74     10.18 o 
  -3   4   2     2746.22     2732.18     21.05 o 
  -2   4   2     2618.45     2561.89     12.79 o 
  -1   4   2     1409.90     1397.40      9.20 o 
   0   4   2     2813.71     2834.54     11.56 o 
   1   4   2       82.44       84.74      6.69 o 
   2   4   2      636.16      632.10     10.82 o 
   3   4   2       61.43       57.84     10.70 o 
   4   4   2       17.89       16.46      9.71 o 
   5   4   2       19.92       31.78     11.71 o 
   6   4   2       15.08       -4.55     17.74 o 
  -8   5   2      124.49      116.65     18.36 o 
  -7   5   2       11.58        2.26     12.14 o 
  -6   5   2      312.95      302.02     12.87 o 
  -5   5   2        0.77        3.15     13.53 o 
  -4   5   2      193.38      186.18      7.37 o 
  -3   5   2        0.07        3.55      5.26 o 
  -2   5   2       21.37       39.75      4.86 o 
  -1   5   2       57.44       48.59      4.02 o 
   0   5   2        4.81       12.74     10.52 o 
   1   5   2     1182.19     1169.77     13.89 o 
   2   5   2       38.50       45.98     12.41 o 
   3   5   2     1017.09     1045.26     16.09 o 
   4   5   2      106.99      112.91     16.92 o 
   5   5   2      103.62      111.24     13.53 o 
  -7   6   2      191.99      179.44     14.30 o 
  -6   6   2        9.06        6.46     11.40 o 
  -5   6   2      807.94      855.69     15.55 o 
  -4   6   2      135.74      139.44      7.84 o 
  -3   6   2     1950.70     1979.78     24.21 o 
  -2   6   2      418.83      408.90     11.48 o 
  -1   6   2     2438.65     2451.94     38.77 o 
   0   6   2      511.84      554.91     11.75 o 
   1   6   2      722.85      735.69     21.65 o 
   2   6   2      253.28      246.90     15.90 o 
   3   6   2       55.22       51.34     17.05 o 
   4   6   2        0.61       41.62     18.64 o 
  -7   7   2        9.28       31.94     16.37 o 
  -6   7   2       30.89       53.21     18.36 o 
  -5   7   2        8.38        8.06      8.47 o 
  -4   7   2       19.39       12.40      7.49 o 
  -3   7   2       98.87      106.32     10.60 o 
  -2   7   2      185.74      169.48     18.83 o 
  -1   7   2      426.86      399.52      9.84 o 
   0   7   2      227.17      223.60     18.93 o 
   1   7   2      417.98      366.02     17.96 o 
   2   7   2       28.05        3.73     15.59 o 
   3   7   2      293.61      257.72     20.36 o 
  -6   8   2      167.23      149.92     41.51 o 
  -5   8   2      196.30      160.10     13.84 o 
  -4   8   2      226.63      239.63     18.83 o 
  -3   8   2      648.98      621.92     15.84 o 
  -2   8   2        3.58       -2.04     10.38 o 
  -1   8   2      629.17      604.37     21.23 o 
   0   8   2      138.61      136.92     16.19 o 
   1   8   2      183.02      149.59     18.23 o 
   2   8   2       44.55       33.74     19.22 o 
  -4   9   2       17.32        5.39     12.83 o 
  -3   9   2       31.73       34.83     12.74 o 
  -2   9   2        1.89        8.77     15.96 o 
  -1   9   2       15.77        2.16     15.99 o 
   0   9   2       93.45       73.23     18.18 o 
   1 -10   3       41.78       31.44     21.65 o 
   2 -10   3        6.37       -3.38     21.36 o 
   3 -10   3        8.89       42.22     22.28 o 
  -2  -9   3        9.57       30.67     21.61 o 
  -1  -9   3       51.29      105.44     22.27 o 
   0  -9   3      300.25      325.79     23.75 o 
   1  -9   3       21.70        4.65     19.60 o 
   2  -9   3     1001.66     1002.03     29.09 o 
   3  -9   3       55.49       40.68     20.07 o 
   4  -9   3      542.54      584.31     27.10 o 
   5  -9   3      283.80      281.82     23.90 o 
  -3  -8   3        2.38        5.05     14.28 o 
  -2  -8   3      551.37      517.47     16.04 o 
  -1  -8   3       68.47       76.81     12.32 o 
   0  -8   3      327.39      331.89     21.46 o 
   1  -8   3      157.67      149.14     18.44 o 
   2  -8   3        3.72       16.87     16.87 o 
   3  -8   3       18.03       14.67     17.60 o 
   4  -8   3      101.40       81.30     10.40 o 
   5  -8   3      312.79      309.48     23.22 o 
   6  -8   3        3.16      -21.47     21.47 o 
  -4  -7   3        8.08       17.08     18.50 o 
  -3  -7   3       36.66       50.24     13.06 o 
  -2  -7   3        0.47        4.24     10.63 o 
  -1  -7   3      481.41      532.82     13.48 o 
   0  -7   3       55.98       65.21      9.19 o 
   1  -7   3      882.80      855.48     23.33 o 
   2  -7   3      607.09      605.00     23.55 o 
   3  -7   3      104.67       97.42      8.93 o 
   4  -7   3     1184.76     1215.10     26.76 o 
   5  -7   3      101.27       88.89     18.20 o 
   6  -7   3      279.82      301.97     23.08 o 
   7  -7   3       96.63      102.31     22.55 o 
  -5  -6   3      154.39      133.35     20.30 o 
  -4  -6   3      480.67      493.83     20.64 o 
  -3  -6   3       99.00       86.89     11.84 o 
  -2  -6   3     1066.63     1058.53     15.98 o 
  -1  -6   3      164.80      166.40      9.86 o 
   0  -6   3     1442.75     1498.38     16.55 o 
   1  -6   3      522.16      518.76     15.17 o 
   2  -6   3      339.03      360.36     12.35 o 
   3  -6   3       70.96       57.65      7.26 o 
   4  -6   3        4.76       -1.30      8.24 o 
   5  -6   3      122.84      104.37      9.78 o 
   6  -6   3       11.06       29.49     17.97 o 
   7  -6   3      177.50      183.44     21.89 o 
  -6  -5   3        2.26      -19.60     19.60 o 
  -5  -5   3       97.55       82.38     18.21 o 
  -4  -5   3        5.54        5.97     14.43 o 
  -3  -5   3        1.90       -4.31      9.72 o 
  -2  -5   3       19.02       19.06      8.31 o 
  -1  -5   3      822.78      822.76     11.64 o 
   0  -5   3      719.30      812.64     25.62 o 
   1  -5   3     3178.13     3180.59     22.37 o 
   2  -5   3     3639.24     3767.80     39.43 o 
   3  -5   3     1158.54     1187.91     50.29 o 
   4  -5   3     2541.71     2676.54     42.97 o 
   5  -5   3       21.54       25.18      8.36 o 
   6  -5   3      554.40      620.08     22.12 o 
   7  -5   3      212.17      209.12     20.96 o 
   8  -5   3       40.56       35.26     21.62 o 
  -6  -4   3        0.93        2.12     11.73 o 
  -5  -4   3      540.24      513.62     13.26 o 
  -4  -4   3      389.76      383.50     17.05 o 
  -3  -4   3     1539.72     1541.43     22.18 o 
  -2  -4   3     2951.77     2897.05     28.60 o 
  -1  -4   3     1893.62     2003.83     27.63 o 
   0  -4   3     3264.03     3203.47     19.29 o 
   1  -4   3        7.71        4.90      2.91 o 
   2  -4   3      186.91      165.68      4.70 o 
   3  -4   3      248.58      261.89      7.71 o 
   4  -4   3      344.68      352.87      7.17 o 
   5  -4   3      222.36      195.76      7.39 o 
   6  -4   3      275.48      289.99     19.76 o 
   7  -4   3      437.73      428.28     15.44 o 
   8  -4   3        8.85        3.00     17.93 o 
  -7  -3   3        1.83       -7.80     12.55 o 
  -6  -3   3      298.55      307.87     36.51 o 
  -5  -3   3        2.49       -1.65      8.82 o 
  -4  -3   3       30.76       25.78      8.16 o 
  -3  -3   3        0.14       -1.12      8.70 o 
  -2  -3   3      218.29      213.05      4.51 o 
  -1  -3   3      604.78      531.50      5.37 o 
   0  -3   3      120.51      129.20      4.65 o 
   1  -3   3     5784.61     5865.99     53.73 o 
   2  -3   3       72.19       84.20      5.37 o 
   3  -3   3     4910.90     4940.85     16.13 o 
   4  -3   3     1517.12     1524.87     19.04 o 
   5  -3   3      564.16      587.41      8.93 o 
   6  -3   3      722.36      750.45     14.74 o 
   7  -3   3       24.70       25.16     12.12 o 
   8  -3   3       50.28       48.16     14.79 o 
  -7  -2   3       27.02       23.23     11.86 o 
  -6  -2   3       39.18       37.30     10.11 o 
  -5  -2   3      639.55      646.14     12.10 o 
  -4  -2   3      342.08      336.10      6.43 o 
  -3  -2   3     2746.64     2705.58     11.56 o 
  -2  -2   3     4044.30     4014.30     20.79 o 
  -1  -2   3     1197.04     1139.56      6.83 o 
   0  -2   3     8139.23     8273.53     13.01 o 
   1  -2   3      502.43      455.11      5.94 o 
   2  -2   3      650.89      624.60     12.03 o 
   3  -2   3      395.88      408.74      4.09 o 
   4  -2   3      615.32      621.71      7.73 o 
   5  -2   3        3.08       -0.25      5.74 o 
   6  -2   3      172.13      188.83     16.41 o 
   7  -2   3      185.41      204.09     26.23 o 
   8  -2   3        0.99       -5.20     19.58 o 
  -8  -1   3      108.40       74.64     20.65 o 
  -7  -1   3       48.50       24.91     24.48 o 
  -6  -1   3      253.54      298.35     11.06 o 
  -5  -1   3       11.09        4.93      5.52 o 
  -4  -1   3      140.39      136.40      5.68 o 
  -3  -1   3      123.88      110.80      4.06 o 
  -2  -1   3      534.68      522.44      4.80 o 
  -1  -1   3     1342.22     1312.82      5.74 o 
   0  -1   3     7357.88     7885.63     17.46 o 
   1  -1   3     4226.58     4015.20     14.33 o 
   2  -1   3        7.86       10.63      3.96 o 
   3  -1   3     3674.30     3557.59     14.48 o 
   4  -1   3      925.31      939.13      8.37 o 
   5  -1   3      370.41      323.11     19.93 o 
   6  -1   3      249.18      235.87     15.17 o 
   7  -1   3       21.59       39.40     16.43 o 
   8  -1   3        2.13       22.04     18.21 o 
  -8   0   3      125.45      146.65     21.18 o 
  -7   0   3      139.26      142.12     11.40 o 
  -6   0   3      368.48      376.93      9.65 o 
  -5   0   3     2337.47     2376.47     14.24 o 
  -4   0   3      125.63      138.14      5.25 o 
  -3   0   3     4966.64     4894.88     14.93 o 
  -2   0   3     2613.87     2544.39     18.44 o 
  -1   0   3     3766.06     3917.94     38.40 o 
   0   0   3    10874.89    11419.33     21.29 o 
   1   0   3      477.71      430.31      9.42 o 
   2   0   3     2194.68     2248.26     18.96 o 
   3   0   3       93.57      115.95      7.46 o 
   4   0   3       49.67       50.83      6.12 o 
   5   0   3       54.02       49.26      6.30 o 
   6   0   3      345.84      357.72     22.94 o 
   7   0   3      130.22       95.31     17.92 o 
   8   0   3       23.14       21.75     19.20 o 
  -8   1   3       39.29       19.39     12.25 o 
  -7   1   3       77.47       75.11     10.78 o 
  -6   1   3      375.11      388.05     11.34 o 
  -5   1   3       16.00        8.00      5.36 o 
  -4   1   3      394.62      414.24      6.54 o 
  -3   1   3      209.40      216.76      5.78 o 
  -2   1   3      307.28      307.12      4.46 o 
  -1   1   3      297.88      279.54      5.37 o 
   0   1   3     1606.84     1660.92     17.09 o 
   1   1   3     6572.30     6549.47     18.25 o 
   2   1   3     1715.62     1686.16     12.05 o 
   3   1   3     3490.97     3419.16     18.24 o 
   4   1   3        3.14       13.94     17.84 o 
   5   1   3      388.88      389.64     10.63 o 
   6   1   3      172.95      163.29     10.30 o 
   7   1   3        2.72       33.14     18.39 o 
  -8   2   3        6.69       20.46     12.39 o 
  -7   2   3        0.25       10.34     10.77 o 
  -6   2   3      134.63      138.22     10.15 o 
  -5   2   3      558.80      581.64     10.11 o 
  -4   2   3      256.00      238.51     11.26 o 
  -3   2   3     5476.92     5390.96     30.08 o 
  -2   2   3      208.77      228.54      4.72 o 
  -1   2   3     7533.33     7846.42     29.86 o 
   0   2   3      267.68      307.71      4.84 o 
   1   2   3      309.86      270.12      4.90 o 
   2   2   3      252.82      249.14      7.37 o 
   3   2   3       13.74       15.39      6.67 o 
   4   2   3       92.65       83.56      8.33 o 
   5   2   3        0.71        4.61     18.42 o 
   6   2   3      108.18      110.90     11.16 o 
   7   2   3        7.53      -10.73     19.84 o 
  -8   3   3        0.85       -0.55     13.40 o 
  -7   3   3      298.37      331.77     14.45 o 
  -6   3   3        3.04        7.09      9.94 o 
  -5   3   3      313.43      313.60     10.95 o 
  -4   3   3       34.35       26.80      7.32 o 
  -3   3   3       36.29       44.02      4.60 o 
  -2   3   3      201.27      188.86      5.06 o 
  -1   3   3        5.23        6.97      3.57 o 
   0   3   3     2209.13     2251.71     11.87 o 
   1   3   3      483.71      509.62      5.80 o 
   2   3   3     1507.98     1590.39     18.25 o 
   3   3   3     1337.92     1374.31     15.15 o 
   4   3   3      108.21      112.34     14.08 o 
   5   3   3      533.69      534.36     13.98 o 
   6   3   3        0.20       48.76     32.69 o 
  -8   4   3      106.21      126.40     14.73 o 
  -7   4   3       15.97       39.65     12.39 o 
  -6   4   3      732.00      767.54     20.03 o 
  -5   4   3      306.10      325.64     11.27 o 
  -4   4   3     1377.48     1392.87     16.08 o 
  -3   4   3     2374.02     2445.39     14.16 o 
  -2   4   3      281.53      298.93      6.18 o 
  -1   4   3     3132.70     3195.39     16.46 o 
   0   4   3       20.79       22.73      4.68 o 
   1   4   3      833.49      839.99     11.10 o 
   2   4   3        0.18       -0.02      7.92 o 
   3   4   3        9.87       13.69      9.01 o 
   4   4   3       10.48       -3.71     10.06 o 
   5   4   3       33.68       14.83     18.71 o 
   6   4   3       22.69       72.64     29.92 o 
  -7   5   3      440.35      449.12     28.34 o 
  -6   5   3       69.16       74.50     11.77 o 
  -5   5   3      369.25      387.02     12.56 o 
  -4   5   3      132.19      117.32      7.18 o 
  -3   5   3       18.61       22.39      5.66 o 
  -2   5   3      477.35      472.60      8.37 o 
  -1   5   3      504.10      508.83     11.61 o 
   0   5   3     2635.66     2711.50     44.30 o 
   1   5   3        8.04        7.56     11.82 o 
   2   5   3     1708.22     1662.14     25.20 o 
   3   5   3      472.09      447.46     27.25 o 
   4   5   3      380.32      415.62     25.08 o 
   5   5   3      206.03      204.55     22.36 o 
  -7   6   3      486.75      441.87     28.57 o 
  -6   6   3      592.75      590.95     21.39 o 
  -5   6   3      668.86      635.95     24.03 o 
  -4   6   3     2289.05     2283.84     17.08 o 
  -3   6   3       79.79       81.08      6.95 o 
  -2   6   3     2585.18     2506.58     79.32 o 
  -1   6   3      291.37      265.35      8.31 o 
   0   6   3      729.72      771.92     18.45 o 
   1   6   3      127.69      125.64     14.64 o 
   2   6   3       57.44       74.36     15.99 o 
   3   6   3        2.55       -2.56     13.17 o 
   4   6   3       62.92       57.12     13.94 o 
  -6   7   3       19.25       16.82     26.96 o 
  -5   7   3       76.60       68.19      8.99 o 
  -4   7   3       63.35       49.65      8.19 o 
  -3   7   3        4.62        9.97     10.24 o 
  -2   7   3        2.19        7.00      9.43 o 
  -1   7   3       83.08       72.68     14.94 o 
   0   7   3      299.26      257.85     16.79 o 
   1   7   3       64.33       62.76     15.84 o 
   2   7   3      420.88      398.52     20.24 o 
   3   7   3        5.28      -11.47     13.59 o 
  -5   8   3        3.83       -0.31     16.00 o 
  -4   8   3      327.74      303.83     14.91 o 
  -3   8   3       19.62       17.20     11.47 o 
  -2   8   3      334.40      296.60     18.34 o 
  -1   8   3       12.91        8.12     15.42 o 
   0   8   3       46.13       73.77     16.82 o 
   2   8   3       16.35       -8.39     20.88 o 
  -3   9   3       89.33       71.41     18.70 o 
  -2   9   3        6.34       14.12     17.22 o 
  -1   9   3      246.59      234.53     19.71 o 
   1 -10   4        7.49       27.76     22.87 o 
   2 -10   4        0.60        3.87     22.35 o 
   3 -10   4        2.17       22.80     22.30 o 
  -2  -9   4       37.01       72.19     15.24 o 
  -1  -9   4      110.24      191.56     23.32 o 
   0  -9   4       59.42       72.53     21.50 o 
   1  -9   4      225.45      262.11     22.16 o 
   2  -9   4        0.24       -5.49     19.26 o 
   3  -9   4      193.94      219.02     22.29 o 
   4  -9   4       17.36       61.93     20.73 o 
   5  -9   4       75.79       56.40     21.22 o 
  -3  -8   4      165.97      164.23     15.29 o 
  -2  -8   4       61.27       71.08     13.03 o 
  -1  -8   4       80.71      112.34     12.45 o 
   0  -8   4       75.87      102.71     18.99 o 
   1  -8   4        5.37       10.07     17.61 o 
   2  -8   4       18.78       25.83     16.93 o 
   3  -8   4        5.75        2.92     16.57 o 
   4  -8   4      163.53      159.33     19.66 o 
   5  -8   4       66.64       75.31     20.57 o 
   6  -8   4      137.26      136.11     22.49 o 
  -4  -7   4       13.03       -5.22     19.06 o 
  -3  -7   4        9.09        8.58     12.83 o 
  -2  -7   4       83.29      102.32     12.10 o 
  -1  -7   4      129.81      146.23     11.17 o 
   0  -7   4      467.19      498.36     21.85 o 
   1  -7   4     1503.55     1621.28     27.76 o 
   2  -7   4      232.53      205.79     16.80 o 
   3  -7   4     1165.74     1205.01     25.33 o 
   4  -7   4       26.15       25.48     16.22 o 
   5  -7   4      120.24      131.95     11.40 o 
   6  -7   4      159.89      169.09     21.52 o 
   7  -7   4        8.93       22.23     21.46 o 
  -5  -6   4       54.49       59.84     18.76 o 
  -4  -6   4      130.05      109.35     17.81 o 
  -3  -6   4      886.21      883.80     26.42 o 
  -2  -6   4       27.50       26.11      9.90 o 
  -1  -6   4      594.62      602.81     12.50 o 
   0  -6   4       15.91       15.35      7.21 o 
   1  -6   4        1.05       -0.72     12.90 o 
   2  -6   4        0.53       -1.45      6.06 o 
   3  -6   4      231.90      213.11      7.01 o 
   4  -6   4      111.83      106.76      9.27 o 
   5  -6   4       73.77       72.95      9.99 o 
   6  -6   4      188.13      182.57     11.64 o 
   7  -6   4       26.12       68.84     20.44 o 
  -6  -5   4      104.17      139.43     21.17 o 
  -5  -5   4       17.51       12.43     16.77 o 
  -4  -5   4       29.96       18.55     13.84 o 
  -3  -5   4      132.11      120.17     13.65 o 
  -2  -5   4      753.37      779.43     30.35 o 
  -1  -5   4       13.67       19.41      7.34 o 
   0  -5   4     2961.20     3034.58     17.88 o 
   1  -5   4      895.53      786.69      7.10 o 
   2  -5   4     1151.32     1158.52      9.47 o 
   3  -5   4     2483.74     2500.43     17.99 o 
   4  -5   4      114.02      119.05      9.90 o 
   5  -5   4     1089.56     1154.78     21.96 o 
   6  -5   4        7.12       20.24      7.82 o 
   7  -5   4       57.81       67.83     13.17 o 
   8  -5   4       24.75       26.10     25.97 o 
  -6  -4   4      371.59      386.86     21.16 o 
  -5  -4   4      250.55      266.81     18.16 o 
  -4  -4   4      612.20      566.65     18.21 o 
  -3  -4   4     1615.74     1549.15     22.05 o 
  -2  -4   4       14.72       17.43      7.42 o 
  -1  -4   4     2839.36     2756.10     16.01 o 
   0  -4   4      782.45      790.94     11.46 o 
   1  -4   4      281.11      305.62      5.19 o 
   2  -4   4        1.80        4.36      3.29 o 
   3  -4   4      333.61      351.91     12.43 o 
   4  -4   4      257.31      249.63      6.93 o 
   5  -4   4      119.62      110.52      7.18 o 
   6  -4   4      307.00      285.19      9.79 o 
   7  -4   4        0.30       15.15     12.20 o 
   8  -4   4       82.90       80.51     20.61 o 
  -7  -3   4       26.12       17.77     18.95 o 
  -6  -3   4      197.58      167.39     11.60 o 
  -5  -3   4        5.24        5.94      8.52 o 
  -4  -3   4       15.06       22.50      6.97 o 
  -3  -3   4      300.57      298.73      5.45 o 
  -2  -3   4     2354.73     2213.87     11.82 o 
  -1  -3   4      149.03      169.72      7.37 o 
   0  -3   4     7312.06     7400.51     27.66 o 
   1  -3   4     1405.25     1351.48     11.58 o 
   2  -3   4     4103.88     3959.52     20.08 o 
   3  -3   4     2574.38     2488.83     12.12 o 
   4  -3   4      148.96      127.60      6.06 o 
   5  -3   4      930.53      925.57     14.02 o 
   6  -3   4       90.73       97.63     11.43 o 
   7  -3   4       63.51       56.04     12.43 o 
   8  -3   4       47.28       30.16     20.12 o 
  -7  -2   4        4.16       53.71     16.73 o 
  -6  -2   4     1417.15     1434.45     17.37 o 
  -5  -2   4      339.86      336.10     10.28 o 
  -4  -2   4     3925.52     3856.04     31.31 o 
  -3  -2   4     4817.66     4733.54     29.91 o 
  -2  -2   4     2369.43     2450.04     11.42 o 
  -1  -2   4     7929.10     7569.44     15.58 o 
   0  -2   4      194.84      208.92      3.30 o 
   1  -2   4     1798.50     1779.01     19.41 o 
   2  -2   4       28.78       31.87      4.81 o 
   3  -2   4      169.25      173.22      3.74 o 
   4  -2   4      556.34      532.17      8.48 o 
   5  -2   4      184.47      165.27      6.92 o 
   6  -2   4      497.91      457.96     19.10 o 
   7  -2   4       75.28      126.07     17.34 o 
   8  -2   4      194.62      224.14     21.85 o 
  -8  -1   4        4.83       10.14     20.32 o 
  -7  -1   4       80.96       84.61     21.58 o 
  -6  -1   4       15.76       12.49      7.02 o 
  -5  -1   4        7.20        5.50      5.73 o 
  -4  -1   4       48.50       52.01      4.92 o 
  -3  -1   4     1370.54     1380.62      8.80 o 
  -2  -1   4     1411.39     1304.44      7.30 o 
  -1  -1   4     1212.52     1208.13      8.33 o 
   0  -1   4    18129.61    18353.38     39.67 o 
   1  -1   4        3.94       10.47      2.67 o 
   2  -1   4     9329.82     9139.81     40.76 o 
   3  -1   4      389.96      394.64      6.64 o 
   4  -1   4     1117.23     1053.29      7.83 o 
   5  -1   4      529.99      513.11      9.32 o 
   6  -1   4        0.10       -8.97      8.97 o 
   7  -1   4      138.47      119.31     17.45 o 
   8  -1   4       91.65       95.97     20.39 o 
  -8   0   4        9.70       -5.25     19.56 o 
  -7   0   4      165.55      199.46     11.48 o 
  -6   0   4      578.23      611.47     10.30 o 
  -5   0   4        0.83        6.94      5.83 o 
  -4   0   4     4128.18     4050.12     28.33 o 
  -3   0   4      603.13      593.55      6.49 o 
  -2   0   4     6321.88     6326.34     22.80 o 
  -1   0   4     1254.64     1329.28     19.80 o 
   0   0   4      956.33     1025.69      8.19 o 
   1   0   4      418.57      417.91      6.36 o 
   2   0   4       13.39       12.73      3.64 o 
   3   0   4      245.59      267.52      7.21 o 
   4   0   4       55.53       58.97      6.61 o 
   5   0   4      230.07      229.37     10.43 o 
   6   0   4       41.79       40.09     13.08 o 
   7   0   4       73.44       88.97     17.63 o 
  -8   1   4       30.43       37.01     12.69 o 
  -7   1   4      388.89      389.41     13.67 o 
  -6   1   4       21.62       16.44      7.04 o 
  -5   1   4       48.12       56.70      6.03 o 
  -4   1   4      136.59      145.24      6.73 o 
  -3   1   4     1386.55     1286.33     12.69 o 
  -2   1   4      535.99      497.55      4.07 o 
  -1   1   4     4046.62     4105.05     11.97 o 
   0   1   4     2276.63     2361.67      9.82 o 
   1   1   4      202.85      211.29      5.59 o 
   2   1   4     3866.99     3801.15     27.05 o 
   3   1   4      174.09      168.43     16.36 o 
   4   1   4     1949.83     1953.79     26.46 o 
   5   1   4      167.53      163.62      9.85 o 
   6   1   4      155.49      178.19     11.19 o 
   7   1   4      100.68       80.51     19.17 o 
  -8   2   4       19.60      -10.63     16.66 o 
  -7   2   4      932.53      879.29     22.73 o 
  -6   2   4     1389.76     1390.50     24.12 o 
  -5   2   4     1492.64     1433.40     14.68 o 
  -4   2   4     7152.43     7337.37     27.41 o 
  -3   2   4      188.80      211.59      9.94 o 
  -2   2   4    10060.42    10496.70     61.06 o 
  -1   2   4     4566.16     4996.17     15.05 o 
   0   2   4     2995.26     3291.65     11.84 o 
   1   2   4      711.03      671.07      7.86 o 
   2   2   4      154.73      164.01      7.52 o 
   3   2   4       26.39       28.49      7.35 o 
   4   2   4        2.84        3.30      8.32 o 
   5   2   4      204.78      214.43     11.16 o 
   6   2   4       12.62       13.04     18.07 o 
   7   2   4      102.70       98.95     21.45 o 
  -8   3   4      103.53       80.22     15.73 o 
  -7   3   4      196.60      189.43     13.69 o 
  -6   3   4        9.31        5.52     10.21 o 
  -5   3   4      355.70      350.96     11.44 o 
  -4   3   4       88.93       76.64      7.66 o 
  -3   3   4      314.25      291.66      6.61 o 
  -2   3   4       25.73       35.95      4.44 o 
  -1   3   4     3403.51     3463.10     21.39 o 
   0   3   4     1298.11     1314.23     13.09 o 
   1   3   4     2738.28     2596.44     21.84 o 
   2   3   4     2022.40     2062.11     33.26 o 
   3   3   4      370.66      368.21     10.93 o 
   4   3   4      625.48      622.22     13.63 o 
   5   3   4       18.94       27.82     11.28 o 
   6   3   4       91.54      139.28     12.86 o 
  -8   4   4       37.74       18.53     17.54 o 
  -7   4   4      324.44      318.64     14.99 o 
  -6   4   4       83.76       96.89     17.21 o 
  -5   4   4      887.10      887.04     15.07 o 
  -4   4   4     1390.46     1383.21     28.06 o 
  -3   4   4      601.34      615.37      8.72 o 
  -2   4   4     1515.89     1522.86     11.24 o 
  -1   4   4      160.28      170.52      5.58 o 
   0   4   4      389.38      406.18     14.01 o 
   1   4   4       12.99       19.85     11.03 o 
   2   4   4       57.35       55.94      9.07 o 
   3   4   4      151.04      151.97     10.70 o 
   4   4   4        1.16       -3.49     11.68 o 
   5   4   4      234.34      224.46     28.16 o 
   6   4   4        0.67      128.25     44.79 o 
  -7   5   4       12.12       -1.90     13.20 o 
  -6   5   4        4.96       -7.11     11.35 o 
  -5   5   4      154.83      171.63     11.09 o 
  -4   5   4      273.94      242.68      8.37 o 
  -3   5   4     1525.41     1509.12     24.57 o 
  -2   5   4        0.91       -1.55      5.47 o 
  -1   5   4     3557.42     3480.94     22.31 o 
   0   5   4      454.61      485.08     15.68 o 
   1   5   4     2216.70     2267.88     27.66 o 
   2   5   4      346.26      327.91     12.86 o 
   3   5   4      492.25      555.01     15.17 o 
   4   5   4      162.71      152.33     13.74 o 
   5   5   4       61.62       40.56     25.37 o 
  -7   6   4       10.62       41.77     13.60 o 
  -6   6   4       23.02       24.45     17.81 o 
  -5   6   4       68.57       72.98      8.84 o 
  -4   6   4      436.22      421.42     21.31 o 
  -3   6   4       18.52       13.20      6.77 o 
  -2   6   4      286.42      267.99     10.84 o 
  -1   6   4      321.35      322.73     19.45 o 
   0   6   4       48.82       45.75     13.68 o 
   1   6   4       77.96       69.50     14.23 o 
   2   6   4      353.87      322.74     20.37 o 
   3   6   4        1.12       10.41     17.98 o 
   4   6   4      155.84      148.40     26.72 o 
  -6   7   4       37.05       77.72     13.18 o 
  -5   7   4        3.79        0.13      8.77 o 
  -4   7   4       26.18       17.64     11.39 o 
  -3   7   4       80.69       83.66     17.91 o 
  -2   7   4      216.81      202.18     16.01 o 
  -1   7   4      373.72      355.82     14.67 o 
   0   7   4       63.65       80.35     16.37 o 
   1   7   4      410.56      397.81     19.59 o 
   2   7   4       21.11       14.69     12.98 o 
   3   7   4      228.76      244.07     50.04 o 
  -5   8   4      331.27      281.10     16.71 o 
  -4   8   4        3.31       11.97     12.81 o 
  -3   8   4      292.86      290.62     19.96 o 
  -2   8   4       65.79       50.27     15.67 o 
  -1   8   4      230.28      213.32     18.45 o 
   0   8   4       31.56       47.78     16.84 o 
   1   8   4       97.94      113.08     19.95 o 
   1 -10   5        5.05       30.73     23.58 o 
   2 -10   5       23.89       25.73     22.70 o 
  -2  -9   5       37.18       61.75     40.32 o 
  -1  -9   5       18.14       30.30     21.51 o 
   0  -9   5      297.95      298.38     23.78 o 
   1  -9   5        0.82      -12.18     20.65 o 
   2  -9   5      356.27      346.28     23.43 o 
   3  -9   5       83.89      105.88     20.64 o 
   4  -9   5       84.38       79.96     20.84 o 
   5  -9   5      125.80      156.54     23.25 o 
  -3  -8   5      133.27      117.88     15.42 o 
  -2  -8   5       33.66       24.63     13.39 o 
  -1  -8   5      169.93      154.05     12.46 o 
   0  -8   5       13.31       15.77     18.13 o 
   1  -8   5        0.59       -4.76     16.53 o 
   2  -8   5       83.12       65.72     18.38 o 
   3  -8   5      115.09       85.14     18.38 o 
   4  -8   5       44.76       44.57     18.48 o 
   5  -8   5      152.06      161.90     20.26 o 
   6  -8   5       48.19       83.56     22.43 o 
  -4  -7   5        0.03        1.15     18.29 o 
  -3  -7   5      416.42      408.04     15.66 o 
  -2  -7   5      183.38      172.22     12.86 o 
  -1  -7   5      671.57      688.77     22.30 o 
   0  -7   5      662.99      675.99     21.58 o 
   1  -7   5       34.87       38.07     15.64 o 
   2  -7   5      985.55     1042.21     24.22 o 
   3  -7   5      131.06      147.95     16.86 o 
   4  -7   5      397.94      425.33     12.85 o 
   5  -7   5      176.11      200.07     12.30 o 
   6  -7   5        0.25       18.09     36.90 o 
   7  -7   5       12.33       12.99     21.57 o 
  -5  -6   5      105.20      107.74     21.00 o 
  -4  -6   5      182.48      181.66     18.95 o 
  -3  -6   5      954.59      981.26     47.18 o 
  -2  -6   5       13.51       14.29      9.56 o 
  -1  -6   5     1213.59     1204.06     15.56 o 
   0  -6   5      151.03      143.93      8.62 o 
   1  -6   5      154.22      122.85     14.00 o 
   2  -6   5      353.14      345.00     16.24 o 
   3  -6   5      354.84      313.32     10.43 o 
   4  -6   5       31.28       26.89      9.20 o 
   5  -6   5      801.86      744.77     14.50 o 
   6  -6   5       62.03       52.64     14.65 o 
   7  -6   5      124.08      159.73     21.48 o 
  -6  -5   5       13.99        2.66     19.33 o 
  -5  -5   5       51.35       40.07     16.83 o 
  -4  -5   5        6.35       11.23     15.16 o 
  -3  -5   5      994.38      947.18     20.84 o 
  -2  -5   5      510.10      509.56     16.86 o 
  -1  -5   5     2059.80     1991.66     20.82 o 
   0  -5   5     2920.37     2915.21     17.89 o 
   1  -5   5     1618.23     1605.60     10.54 o 
   2  -5   5     2343.86     2348.16     15.34 o 
   3  -5   5       50.26       60.16      8.77 o 
   4  -5   5      666.84      692.69     12.15 o 
   5  -5   5      354.97      354.83     10.00 o 
   6  -5   5        5.14       14.31      8.27 o 
   7  -5   5      155.92      177.98     19.64 o 
  -6  -4   5      235.55      241.82     20.93 o 
  -5  -4   5      253.97      242.92     17.87 o 
  -4  -4   5     1754.39     1806.44     26.47 o 
  -3  -4   5       70.92       68.81     11.87 o 
  -2  -4   5     1555.44     1498.71     17.54 o 
  -1  -4   5       39.68       33.62      4.10 o 
   0  -4   5       16.30       12.49      3.30 o 
   1  -4   5       61.17       65.76      2.99 o 
   2  -4   5       59.38       56.64     12.77 o 
   3  -4   5      140.74      125.73      5.57 o 
   4  -4   5      105.97       98.90      6.33 o 
   5  -4   5      571.24      598.74      9.65 o 
   6  -4   5        9.30       13.59      7.84 o 
   7  -4   5      285.64      317.44     20.14 o 
   8  -4   5       97.85       99.19     21.92 o 
  -6  -3   5        2.77       15.21     16.09 o 
  -5  -3   5        0.60        0.71     13.30 o 
  -4  -3   5      130.52      108.08      7.61 o 
  -3  -3   5      593.28      518.34      6.88 o 
  -2  -3   5        2.84        5.75      3.25 o 
  -1  -3   5     3310.34     3100.83     36.61 o 
   0  -3   5      440.50      418.55      4.74 o 
   1  -3   5     4024.58     3767.48     25.63 o 
   2  -3   5     2500.84     2447.65     19.18 o 
   3  -3   5     1056.75     1064.72     14.64 o 
   4  -3   5     1921.64     1959.52     12.51 o 
   5  -3   5        7.19       26.12      9.14 o 
   6  -3   5      138.38      182.33      8.45 o 
   7  -3   5      157.36      121.33     18.45 o 
   8  -3   5        7.03      -20.79     20.79 o 
  -7  -2   5      469.57      474.78     20.87 o 
  -6  -2   5        4.65       10.26      9.87 o 
  -5  -2   5     1279.62     1315.30     14.89 o 
  -4  -2   5      433.27      409.62      7.05 o 
  -3  -2   5     1073.35     1137.70      8.56 o 
  -2  -2   5      268.79      230.20      4.28 o 
  -1  -2   5     1850.55     2039.23      8.64 o 
   0  -2   5       13.51       11.41      2.89 o 
   1  -2   5     2293.16     2433.39      7.74 o 
   2  -2   5      859.65      904.92      6.86 o 
   3  -2   5      639.77      614.47      7.01 o 
   4  -2   5      603.67      606.63     18.11 o 
   5  -2   5      841.68      785.26     15.71 o 
   6  -2   5       17.71        6.97      8.69 o 
   7  -2   5      476.67      529.27     21.00 o 
   8  -2   5       33.19       96.12     19.99 o 
  -7  -1   5      171.74      187.77     12.59 o 
  -6  -1   5        2.17        7.64      7.16 o 
  -5  -1   5      128.05      133.20      6.75 o 
  -4  -1   5      921.51      872.13      8.90 o 
  -3  -1   5     1119.71     1056.26     12.42 o 
  -2  -1   5     3126.86     3009.61     42.68 o 
  -1  -1   5     4919.65     4721.57     13.30 o 
   0  -1   5      130.48      154.33      3.80 o 
   1  -1   5     4867.52     4516.45     18.26 o 
   2  -1   5     1037.31     1041.25      8.36 o 
   3  -1   5     1769.49     1677.43     12.03 o 
   4  -1   5     1116.29     1116.63     13.04 o 
   5  -1   5        7.34       11.86      8.55 o 
   6  -1   5      173.86      162.18     27.97 o 
   7  -1   5       57.06       15.86     16.80 o 
  -8   0   5      138.03      122.88     21.16 o 
  -7   0   5      522.74      557.39     22.51 o 
  -6   0   5       55.35       44.57      7.33 o 
  -5   0   5     1816.39     1840.79     13.38 o 
  -4   0   5      458.36      468.40      7.37 o 
  -3   0   5     1458.58     1508.68     12.76 o 
  -2   0   5     2622.61     2641.23     50.59 o 
  -1   0   5      180.88      189.47      3.54 o 
   0   0   5      859.94      873.59     21.82 o 
   1   0   5       11.35       18.69      4.70 o 
   2   0   5      125.70      115.47      5.27 o 
   3   0   5      236.58      238.34     10.28 o 
   4   0   5     1029.30     1017.73     22.29 o 
   5   0   5      514.01      492.33     11.30 o 
   6   0   5      233.53      213.89     21.23 o 
   7   0   5      214.96      220.93     20.64 o 
  -8   1   5      137.68      156.73     18.54 o 
  -7   1   5        3.71       25.96     14.84 o 
  -6   1   5       23.18       23.46      8.52 o 
  -5   1   5        7.91       12.99      7.56 o 
  -4   1   5      232.72      217.25      7.71 o 
  -3   1   5     1659.44     1782.07     19.58 o 
  -2   1   5      172.26      147.93      5.29 o 
  -1   1   5     9666.97     9861.54     20.32 o 
   0   1   5      347.66      289.52      3.94 o 
   1   1   5     9710.62     9497.49     27.72 o 
   2   1   5        2.26       17.05      5.31 o 
   3   1   5     2360.14     2377.52     20.18 o 
   4   1   5      703.69      754.37     12.51 o 
   5   1   5       81.89       68.69     10.90 o 
   6   1   5      211.39      235.51     17.74 o 
   7   1   5       33.70       -6.21     19.42 o 
  -8   2   5      257.75      285.24     20.48 o 
  -7   2   5      268.54      338.56     18.26 o 
  -6   2   5      145.89      174.81     14.47 o 
  -5   2   5     1834.02     1801.15     25.46 o 
  -4   2   5       25.65       38.36      9.82 o 
  -3   2   5     1504.82     1432.81     12.72 o 
  -2   2   5      539.30      698.10      8.09 o 
  -1   2   5      296.11      281.50      5.20 o 
   0   2   5     1211.59     1478.63      8.93 o 
   1   2   5      154.83      169.56      6.32 o 
   2   2   5      968.33     1038.56     11.06 o 
   3   2   5       35.30       31.00      9.18 o 
   4   2   5      785.09      801.31     13.77 o 
   5   2   5      127.07      113.10     11.10 o 
   6   2   5      209.92      164.76     12.90 o 
  -8   3   5       82.57      112.63     19.22 o 
  -7   3   5       11.14       24.79     12.72 o 
  -6   3   5       24.24       17.50     13.68 o 
  -5   3   5      168.11      157.37     13.70 o 
  -4   3   5     1473.91     1422.99     15.62 o 
  -3   3   5       71.23       73.33      5.65 o 
  -2   3   5     4251.32     4338.49     23.70 o 
  -1   3   5     1826.52     1866.89     11.16 o 
   0   3   5     2064.88     2171.37     17.44 o 
   1   3   5     3086.72     2949.89     52.96 o 
   2   3   5      185.49      185.07      9.43 o 
   3   3   5     1574.69     1609.70     17.95 o 
   4   3   5        0.37        1.40     12.46 o 
   5   3   5      104.20      136.94     43.38 o 
   6   3   5       10.76       51.10     17.84 o 
  -7   4   5      119.42      144.51     13.74 o 
  -6   4   5      494.34      527.25     20.21 o 
  -5   4   5      912.33      960.51     16.03 o 
  -4   4   5      170.38      149.57      7.51 o 
  -3   4   5     1935.51     1952.62     13.97 o 
  -2   4   5        2.32        6.80      5.25 o 
  -1   4   5     1594.78     1559.01     18.18 o 
   0   4   5        1.67       -3.69      7.46 o 
   1   4   5       55.10       64.57     11.72 o 
   2   4   5       71.42       80.77      9.86 o 
   3   4   5       30.62       26.18     10.47 o 
   4   4   5      165.44      176.79     12.79 o 
   5   4   5        2.62      -13.42     13.42 o 
  -7   5   5        0.69       14.90     29.92 o 
  -6   5   5      134.06      133.59     13.62 o 
  -5   5   5      115.06      130.00     11.34 o 
  -4   5   5       50.46       45.30      7.97 o 
  -3   5   5      324.37      345.48      8.51 o 
  -2   5   5      459.29      433.31      8.49 o 
  -1   5   5      351.80      368.86     15.78 o 
   1   5   5       57.47       68.27     10.03 o 
   2   5   5      667.28      678.41     14.82 o 
   3   5   5        5.93        5.78     11.83 o 
   4   5   5       75.49       88.85     33.60 o 
  -6   6   5      496.79      528.27     16.80 o 
  -5   6   5      363.68      372.71     14.33 o 
  -4   6   5      418.92      421.24     10.55 o 
  -3   6   5      922.11      949.17     21.30 o 
  -2   6   5      169.91      163.23     14.64 o 
  -1   6   5      748.48      784.77     21.51 o 
   0   6   5       25.54       25.63     13.65 o 
   1   6   5      411.69      419.54     18.43 o 
   2   6   5       10.56       14.97     11.87 o 
   3   6   5       66.89       62.33     13.98 o 
  -6   7   5        0.32       45.96     25.82 o 
  -5   7   5        3.66       -4.09      9.08 o 
  -4   7   5       64.67       58.75     12.36 o 
  -3   7   5        2.35        3.94     14.87 o 
  -2   7   5      465.90      408.01     19.41 o 
  -1   7   5        8.37        7.58     10.59 o 
   0   7   5      720.01      766.58     22.77 o 
   1   7   5       25.55       18.63     12.33 o 
   2   7   5      201.00      237.11     15.43 o 
  -4   8   5      206.20      201.71     20.38 o 
  -3   8   5       41.09       28.54     17.53 o 
  -2   8   5       85.59       79.28     17.59 o 
  -1   8   5       11.26       30.72     16.54 o 
   0   8   5        9.24        9.13     17.30 o 
   2 -10   6       60.41       50.76     22.72 o 
  -2  -9   6        0.95       21.48     20.01 o 
  -1  -9   6      329.77      371.42     25.96 o 
   0  -9   6       62.83       74.15     21.80 o 
   1  -9   6      346.35      390.13     25.28 o 
   2  -9   6      315.12      327.91     23.25 o 
   3  -9   6       15.21       38.70     20.01 o 
   4  -9   6      212.90      223.19     22.79 o 
   5  -9   6       64.51      103.50     23.37 o 
  -3  -8   6       15.39       26.02     15.14 o 
  -2  -8   6      103.95      108.38     14.02 o 
  -1  -8   6        7.44        9.99     11.78 o 
   0  -8   6       26.82       14.80     18.28 o 
   1  -8   6       29.97       17.04     17.81 o 
   2  -8   6       57.15       43.23     17.40 o 
   3  -8   6       32.42       24.30     18.19 o 
   4  -8   6      253.27      285.77     21.32 o 
   5  -8   6      177.99      171.70     14.28 o 
   6  -8   6       22.03       28.89     14.01 o 
  -4  -7   6       26.44       41.22     20.48 o 
  -3  -7   6        8.95        7.77     12.41 o 
  -2  -7   6       77.79       93.34     12.25 o 
  -1  -7   6      301.59      297.40     12.75 o 
   0  -7   6       69.15       76.12     16.81 o 
   1  -7   6      501.26      492.55     20.38 o 
   2  -7   6       30.34       42.94     15.46 o 
   3  -7   6       31.49       27.69     10.02 o 
   4  -7   6      172.75      198.44     11.97 o 
   5  -7   6      126.89      128.52     12.00 o 
   6  -7   6       29.16       35.81     12.01 o 
   7  -7   6      113.03       92.37     21.61 o 
  -5  -6   6      819.58      753.25     27.47 o 
  -4  -6   6        3.04       -2.18     17.16 o 
  -3  -6   6     1670.96     1692.16     37.73 o 
  -2  -6   6      170.08      163.47     11.24 o 
  -1  -6   6     1140.70     1109.45     15.21 o 
   0  -6   6      420.06      452.20     10.55 o 
   1  -6   6      134.77      142.65     14.69 o 
   2  -6   6       30.15       38.43      8.68 o 
   3  -6   6       48.43       47.18      9.06 o 
   4  -6   6       20.90       13.26      9.39 o 
   5  -6   6      389.61      391.55     12.81 o 
   6  -6   6        2.68        2.30     10.83 o 
   7  -6   6      297.64      372.97     23.60 o 
  -6  -5   6       11.40       24.36     20.00 o 
  -5  -5   6       10.75        0.72     17.33 o 
  -4  -5   6      289.81      276.61     17.54 o 
  -3  -5   6       25.01        9.27     13.64 o 
  -2  -5   6      873.71      849.94     14.20 o 
  -1  -5   6      346.77      319.60      9.88 o 
   0  -5   6      378.43      385.35      9.03 o 
   1  -5   6     1905.37     1856.59     17.40 o 
   2  -5   6       10.31        8.10      7.13 o 
   3  -5   6     1463.00     1512.18     15.47 o 
   4  -5   6      174.07      180.08      9.56 o 
   5  -5   6        9.83       15.94      7.25 o 
   6  -5   6       34.11       33.51      8.47 o 
   7  -5   6       84.71       56.58     18.08 o 
  -6  -4   6      108.22       71.50     18.40 o 
  -5  -4   6      337.68      358.65     19.34 o 
  -4  -4   6       19.34       22.54     13.62 o 
  -3  -4   6      509.11      523.19     16.41 o 
  -2  -4   6      295.38      265.58      7.70 o 
  -1  -4   6       81.58       81.59      4.94 o 
   0  -4   6       19.46       17.33      3.78 o 
   1  -4   6      355.92      340.08      6.01 o 
   2  -4   6     1231.08     1162.68     22.05 o 
   3  -4   6      226.00      211.72      6.12 o 
   4  -4   6     2072.79     1940.38     21.62 o 
   5  -4   6       74.40       68.84      7.31 o 
   6  -4   6      529.05      486.16     12.92 o 
   7  -4   6      215.19      222.73     19.89 o 
  -7  -3   6       31.79       34.19     17.52 o 
  -6  -3   6        1.22       -2.95     14.28 o 
  -5  -3   6      166.39      145.31     15.45 o 
  -4  -3   6     1064.06     1064.06     21.06 o 
  -3  -3   6      128.58      132.99      6.96 o 
  -2  -3   6     6020.91     6194.83     24.44 o 
  -1  -3   6      573.76      561.83      8.22 o 
   0  -3   6     8933.45     9574.23     34.00 o 
   1  -3   6     4418.98     4330.69     22.66 o 
   2  -3   6     1455.40     1469.74      8.86 o 
   3  -3   6     2511.41     2683.55     35.31 o 
   4  -3   6      127.84      118.20      6.21 o 
   5  -3   6      254.35      278.72      9.84 o 
   6  -3   6       55.18       75.03      9.84 o 
   7  -3   6       23.96       60.88     17.23 o 
  -7  -2   6       89.61      171.93     17.92 o 
  -6  -2   6      214.96      242.26     17.53 o 
  -5  -2   6      691.26      705.63     43.57 o 
  -4  -2   6       42.08       41.47      5.50 o 
  -3  -2   6      909.80      892.16     12.73 o 
  -2  -2   6      446.86      499.84      8.34 o 
  -1  -2   6        9.04        4.89      3.28 o 
   0  -2   6     2379.67     2839.10     10.39 o 
   1  -2   6     1692.00     1692.91     20.88 o 
   2  -2   6       14.94       12.06      8.56 o 
   3  -2   6     2313.96     2356.33     26.27 o 
   4  -2   6     1350.85     1333.80     14.00 o 
   5  -2   6      338.78      334.07     10.46 o 
   6  -2   6      502.33      476.84     12.85 o 
   7  -2   6        6.34       32.31     16.93 o 
  -7  -1   6       28.20       14.86     15.54 o 
  -6  -1   6       14.00        1.99      7.43 o 
  -5  -1   6      390.52      367.05      8.34 o 
  -4  -1   6      297.61      286.26      6.72 o 
  -3  -1   6      175.93      193.79      7.26 o 
  -2  -1   6     3601.31     3395.29     47.04 o 
  -1  -1   6       14.75       13.47      4.61 o 
   0  -1   6     6171.63     6166.51     35.47 o 
   1  -1   6      347.47      310.64      4.62 o 
   2  -1   6     1787.92     1767.49      9.22 o 
   3  -1   6      864.88      855.71     17.29 o 
   4  -1   6        7.61       11.06      6.62 o 
   5  -1   6       80.31       73.04      9.53 o 
   6  -1   6       98.72       81.94     10.99 o 
   7  -1   6        1.79      -11.20     11.20 o 
  -7   0   6       34.42       51.51      9.31 o 
  -6   0   6      831.26      893.76     12.15 o 
  -5   0   6      641.12      659.29     11.99 o 
  -4   0   6      985.23      977.45     12.54 o 
  -3   0   6     1076.15     1095.90     13.98 o 
  -2   0   6      170.70      153.62      3.99 o 
  -1   0   6       41.98       42.64      3.26 o 
   0   0   6       16.70       26.64      4.95 o 
   1   0   6      945.16      981.88     15.74 o 
   2   0   6       98.03       92.79      6.63 o 
   3   0   6      451.93      450.77     14.81 o 
   4   0   6      549.40      558.76     11.34 o 
   5   0   6        2.71        2.81     10.94 o 
   6   0   6      360.57      389.93     13.83 o 
   7   0   6       17.91       32.79     12.45 o 
  -7   1   6        7.07       31.89     14.97 o 
  -6   1   6        3.14       14.65      9.79 o 
  -5   1   6      752.01      777.32     21.50 o 
  -4   1   6      328.91      315.61      8.99 o 
  -3   1   6     4338.53     4428.85     22.33 o 
  -2   1   6     2293.16     2319.77     21.35 o 
  -1   1   6     4309.67     4489.29     22.78 o 
   0   1   6     8154.20     8487.30     17.19 o 
   1   1   6       61.31       69.23      6.62 o 
   2   1   6     5665.85     5457.53     32.64 o 
   3   1   6      132.59      140.55      8.80 o 
   4   1   6      575.16      569.68     12.33 o 
   5   1   6        6.52       11.19      9.39 o 
   6   1   6       17.75       15.30     16.23 o 
   7   1   6       15.88       -5.08     20.81 o 
  -7   2   6      105.94       92.27     16.75 o 
  -6   2   6      421.26      459.40     18.38 o 
  -5   2   6        0.28       -0.63      8.05 o 
  -4   2   6      601.59      595.23     15.80 o 
  -3   2   6      208.85      218.63     12.49 o 
  -2   2   6      524.35      519.64      6.05 o 
  -1   2   6      127.09      134.91      4.23 o 
   0   2   6        0.16        4.89      5.50 o 
   1   2   6      213.61      223.49      8.52 o 
   2   2   6       17.24       25.70      6.43 o 
   3   2   6      964.74     1002.21     14.38 o 
   4   2   6       50.83       58.29      9.85 o 
   5   2   6      346.47      357.92     13.48 o 
   6   2   6       41.10       28.34     18.08 o 
  -7   3   6       25.74       36.10     22.84 o 
  -6   3   6       48.87       48.32     16.45 o 
  -5   3   6      139.54      139.14     10.94 o 
  -4   3   6        1.78        3.90      6.35 o 
  -3   3   6     1352.99     1381.47     11.87 o 
  -2   3   6      670.58      664.58      7.00 o 
  -1   3   6     2319.18     2288.69     14.08 o 
   0   3   6     1787.31     1842.23     30.53 o 
   1   3   6      793.54      775.69     11.20 o 
   2   3   6      803.26      825.76     13.77 o 
   3   3   6        1.08        3.72     10.95 o 
   4   3   6      118.44      128.15     16.75 o 
   5   3   6       16.56       49.83     42.28 o 
   6   3   6        0.23       -7.88     13.13 o 
  -7   4   6      118.37      114.14     14.40 o 
  -6   4   6      496.01      563.15     15.89 o 
  -5   4   6      135.49      140.03     11.11 o 
  -4   4   6      880.55      869.23     11.74 o 
  -3   4   6       41.38       48.77      6.57 o 
  -2   4   6      163.82      177.14      6.76 o 
  -1   4   6        7.62       11.97      5.39 o 
   0   4   6       29.27       33.33      7.04 o 
   1   4   6      497.71      514.93     16.90 o 
   2   4   6       17.98        9.14      9.84 o 
   3   4   6      915.04      995.01     24.75 o 
   4   4   6        7.85       -2.89     19.12 o 
   5   4   6      271.93      318.60     72.52 o 
  -7   5   6        0.46      -13.72     14.69 o 
  -6   5   6       44.08       50.90     13.89 o 
  -5   5   6      161.31      165.97      9.45 o 
  -4   5   6        0.56       -2.88      7.69 o 
  -3   5   6      915.92      903.24     21.37 o 
  -2   5   6      327.44      360.96     10.18 o 
  -1   5   6     1355.06     1331.68     24.68 o 
   0   5   6     1224.91     1270.81     23.04 o 
   1   5   6      157.66      183.82     11.50 o 
   2   5   6      931.53      953.84     39.75 o 
   3   5   6       70.60       69.15     12.99 o 
   4   5   6       56.82       62.96     14.44 o 
  -6   6   6      158.15      155.06     21.18 o 
  -5   6   6      240.43      237.62     10.67 o 
  -4   6   6      311.28      325.67     12.72 o 
  -3   6   6      178.18      169.56     12.10 o 
  -2   6   6      158.27      135.81     15.55 o 
  -1   6   6      207.17      197.63     16.09 o 
   0   6   6        5.26        8.54     10.71 o 
   1   6   6      239.15      236.28     13.31 o 
   2   6   6       45.96       48.08     13.30 o 
   3   6   6      216.76      211.36     16.40 o 
  -5   7   6       94.43       83.32     11.85 o 
  -4   7   6       75.24       61.47     17.48 o 
  -3   7   6      497.07      470.79     21.42 o 
  -2   7   6       23.95       14.60     14.88 o 
  -1   7   6      648.47      637.44     15.90 o 
   0   7   6       64.58       70.48     12.99 o 
   1   7   6      310.99      334.30     18.32 o 
   2   7   6       56.19       80.95     14.66 o 
  -3   8   6      173.62      167.34     20.06 o 
  -2   8   6       16.92       16.42     16.72 o 
  -1   8   6       85.61       79.07     17.54 o 
  -1  -9   7        2.30      -22.06     22.06 o 
   0  -9   7      286.83      291.50     24.82 o 
   1  -9   7       95.22      126.94     22.30 o 
   2  -9   7       56.29       76.79     21.47 o 
   3  -9   7       62.12       67.35     20.67 o 
   4  -9   7        7.87        7.80     20.34 o 
   5  -9   7        0.35       18.60     21.96 o 
  -3  -8   7       35.60       24.39     14.72 o 
  -2  -8   7        3.08        8.64     19.06 o 
  -1  -8   7        0.89      -19.58     19.58 o 
   0  -8   7        2.08      -10.32     18.70 o 
   1  -8   7      229.87      225.59     20.44 o 
   2  -8   7       59.83       70.93     18.23 o 
   3  -8   7      119.22      144.41     19.32 o 
   4  -8   7      275.13      254.62     22.41 o 
   5  -8   7        0.96       21.17     12.92 o 
   6  -8   7      202.29      235.13     20.74 o 
  -4  -7   7      289.43      272.78     21.74 o 
  -3  -7   7       51.14       49.05     13.70 o 
  -2  -7   7     1310.47     1362.36     19.91 o 
  -1  -7   7      264.12      272.73     12.38 o 
   0  -7   7     1933.25     2096.28     32.46 o 
   1  -7   7     1936.23     1959.77     30.79 o 
   2  -7   7      620.12      636.74     21.51 o 
   3  -7   7     1803.11     1897.72     37.84 o 
   4  -7   7        0.48       10.66     10.85 o 
   5  -7   7      397.77      467.39     17.42 o 
   6  -7   7       93.51      103.99     13.23 o 
  -5  -6   7        7.75       31.51     19.86 o 
  -4  -6   7       85.54       95.91     18.77 o 
  -3  -6   7       81.57       82.82     16.73 o 
  -2  -6   7       21.20       31.45     10.98 o 
  -1  -6   7      130.37      113.52     10.06 o 
   0  -6   7       91.53       85.60      8.41 o 
   1  -6   7     2175.53     2154.53     61.47 o 
   2  -6   7      237.47      234.66     14.41 o 
   3  -6   7     2925.02     2968.00     67.18 o 
   4  -6   7      765.73      786.07     21.47 o 
   5  -6   7      808.75      870.89     21.46 o 
   6  -6   7      428.67      457.54     14.38 o 
   7  -6   7       18.42       60.10     16.43 o 
  -5  -5   7      250.61      205.42     20.33 o 
  -4  -5   7        1.62      -15.90     15.90 o 
  -3  -5   7     1289.84     1340.44     24.23 o 
  -2  -5   7     1355.57     1303.60     36.40 o 
  -1  -5   7     1882.67     1939.16     17.33 o 
   0  -5   7     3716.58     3749.39     28.57 o 
   1  -5   7      107.53      104.80      5.78 o 
   2  -5   7     1145.54     1163.11     21.79 o 
   3  -5   7      386.68      414.24     10.73 o 
   4  -5   7        9.17        4.68     10.08 o 
   5  -5   7      135.82      150.14     10.70 o 
   6  -5   7       53.27       40.36     14.05 o 
   7  -5   7        0.14       -5.11     14.97 o 
  -6  -4   7      374.78      373.58     21.43 o 
  -5  -4   7        0.11      -13.07     14.54 o 
  -4  -4   7      506.71      508.41     18.29 o 
  -3  -4   7       46.28       54.64     11.86 o 
  -2  -4   7        6.63        7.44      5.60 o 
  -1  -4   7       19.31       22.14      5.04 o 
   0  -4   7      134.41      117.73      4.60 o 
   1  -4   7      271.77      243.55      6.06 o 
   2  -4   7        8.40        7.91      6.64 o 
   3  -4   7      665.31      633.71     12.29 o 
   4  -4   7      167.58      169.18      7.18 o 
   5  -4   7      224.51      199.46     11.40 o 
   6  -4   7      245.12      242.13     13.51 o 
   7  -4   7       12.50       -9.89     11.42 o 
  -6  -3   7      121.81      134.45     17.67 o 
  -5  -3   7      206.87      210.90     16.04 o 
  -4  -3   7       61.18       70.07     13.66 o 
  -3  -3   7     1508.59     1497.02     14.75 o 
  -2  -3   7      417.49      352.47      8.58 o 
  -1  -3   7      873.18      749.34      8.97 o 
   0  -3   7     1501.45     1303.88      8.30 o 
   1  -3   7       12.12       12.11      4.48 o 
   2  -3   7      317.84      235.63      9.69 o 
   3  -3   7        1.41        2.93      4.73 o 
   4  -3   7      154.24      145.89      8.06 o 
   5  -3   7        1.57       11.65      8.42 o 
   6  -3   7      207.49      176.92     10.91 o 
   7  -3   7       17.51       36.57     18.87 o 
  -7  -2   7      116.32       77.48     18.29 o 
  -6  -2   7      259.50      268.70     18.39 o 
  -5  -2   7       44.78       29.86      8.84 o 
  -4  -2   7     1022.43     1021.75     36.77 o 
  -3  -2   7       79.87       80.88     12.39 o 
  -2  -2   7      396.71      379.70     10.20 o 
  -1  -2   7        3.37        5.18      3.91 o 
   0  -2   7      492.13      482.08      5.64 o 
   1  -2   7      712.66      701.88      9.57 o 
   2  -2   7      228.94      203.39     10.17 o 
   3  -2   7     1058.03      988.70     17.01 o 
   4  -2   7      127.76      135.71      8.49 o 
   5  -2   7      408.42      421.44     11.84 o 
   6  -2   7      210.32      219.09     11.67 o 
   7  -2   7       17.20        7.17     11.82 o 
  -7  -1   7        4.24       35.82     15.81 o 
  -6  -1   7       55.45       61.71     10.17 o 
  -5  -1   7      350.78      363.24     11.24 o 
  -4  -1   7      371.81      359.00     10.02 o 
  -3  -1   7     2766.41     2699.81     24.63 o 
  -2  -1   7        0.42        3.18      4.11 o 
  -1  -1   7     4518.15     4285.35     28.38 o 
   0  -1   7     1929.68     1918.70      9.28 o 
   1  -1   7     1921.45     1716.67     25.02 o 
   2  -1   7     2149.39     2125.93     16.14 o 
   3  -1   7        4.46        6.49     11.06 o 
   4  -1   7      396.27      410.14     10.21 o 
   5  -1   7       29.64       40.36      9.79 o 
   6  -1   7        9.30       -1.25     10.91 o 
   7  -1   7        6.12        3.03     11.97 o 
  -7   0   7      341.64      322.85     13.62 o 
  -6   0   7      199.71      213.65     11.14 o 
  -5   0   7      385.86      388.61     11.23 o 
  -4   0   7      923.45      942.83     14.89 o 
  -3   0   7        3.56        4.33      6.50 o 
  -2   0   7      272.80      249.99      8.30 o 
  -1   0   7       22.31       19.42      3.57 o 
   0   0   7      142.51      133.57      6.42 o 
   1   0   7      722.14      732.59     15.56 o 
   2   0   7      836.33      781.49     11.30 o 
   3   0   7     1488.63     1599.28     23.82 o 
   4   0   7      379.90      372.82     12.19 o 
   5   0   7      598.15      633.84     20.68 o 
   6   0   7        0.20        9.54     11.98 o 
   7   0   7      149.13      176.54     24.65 o 
  -7   1   7       38.84       25.10     15.69 o 
  -6   1   7      204.88      182.77     10.93 o 
  -5   1   7        4.01        3.10      8.47 o 
  -4   1   7      917.68      894.01     13.30 o 
  -3   1   7     1944.34     1847.69     23.34 o 
  -2   1   7      821.94      841.08      7.66 o 
  -1   1   7     4689.83     4442.06     16.51 o 
   0   1   7       51.89       77.79     11.77 o 
   1   1   7      693.41      590.04     10.11 o 
   2   1   7       11.84       12.04      6.78 o 
   3   1   7        4.04        6.93     12.23 o 
   4   1   7        5.52        1.63     13.82 o 
   5   1   7       58.54       67.15     10.60 o 
   6   1   7       36.16       28.50     17.48 o 
  -7   2   7      517.60      540.91     22.45 o 
  -6   2   7       52.59       57.09     15.06 o 
  -5   2   7      999.22     1026.88     21.80 o 
  -4   2   7      289.35      280.07     13.99 o 
  -3   2   7      118.36       94.30      8.16 o 
  -2   2   7       52.44       51.29      4.28 o 
  -1   2   7       76.64       83.23      5.21 o 
   0   2   7      655.39      704.61     10.67 o 
   1   2   7        3.12        3.19      6.79 o 
   2   2   7      841.72      846.39     19.85 o 
   3   2   7      377.04      407.87     13.49 o 
   4   2   7      111.06      114.44     11.14 o 
   5   2   7      399.73      432.33     16.46 o 
   6   2   7        0.75       25.59     17.79 o 
  -7   3   7       44.95       50.21     13.47 o 
  -6   3   7      178.95      175.36     12.73 o 
  -5   3   7        0.83       -1.77     10.02 o 
  -4   3   7     1309.37     1218.84     12.96 o 
  -3   3   7      732.15      729.72     19.02 o 
  -2   3   7      871.52      863.59      9.51 o 
  -1   3   7     2123.67     2076.63     21.05 o 
   0   3   7       21.97       22.66      7.00 o 
   1   3   7     1628.73     1543.12     15.69 o 
   2   3   7        9.13        1.61     14.18 o 
   3   3   7      172.74      180.95     13.51 o 
   4   3   7        2.09       13.45     31.97 o 
   5   3   7        3.14       23.80     12.86 o 
  -7   4   7      157.25      176.36     19.46 o 
  -6   4   7       92.97       78.38     14.30 o 
  -5   4   7      452.95      434.55     31.95 o 
  -4   4   7        4.77        0.48      7.19 o 
  -3   4   7      214.68      198.72      9.29 o 
  -2   4   7       73.13       72.06      7.84 o 
  -1   4   7        1.82        2.92      6.07 o 
   0   4   7      647.62      699.34     18.46 o 
   1   4   7        0.06       -1.88     13.75 o 
   2   4   7      431.00      451.48     17.96 o 
   3   4   7       25.80       36.32     12.24 o 
   4   4   7      112.62      123.75     13.98 o 
  -6   5   7       43.66       29.00     16.10 o 
  -5   5   7       24.88       23.38      8.90 o 
  -4   5   7      726.89      704.09     26.51 o 
  -3   5   7       17.40       18.70      8.51 o 
  -2   5   7     1404.96     1413.55     16.79 o 
  -1   5   7      454.56      439.03     12.57 o 
   0   5   7      721.23      767.43     21.40 o 
   1   5   7      366.10      369.93     13.84 o 
   2   5   7      127.30      136.75     13.05 o 
   3   5   7      151.74      165.96     31.10 o 
   4   5   7       33.19       30.43     19.52 o 
  -5   6   7      103.51      111.19     13.09 o 
  -4   6   7       38.77       37.74     12.21 o 
  -3   6   7       14.66       21.44     14.62 o 
  -2   6   7       44.97       35.87     14.67 o 
  -1   6   7        0.54        0.44     10.43 o 
   0   6   7      165.17      189.43     12.85 o 
   1   6   7        1.16        0.48     15.30 o 
   2   6   7      222.15      221.16     14.76 o 
  -4   7   7      377.87      369.50     21.84 o 
  -3   7   7        7.82       10.44     16.80 o 
  -2   7   7      822.52      836.38     25.23 o 
  -1   7   7        7.97        8.27     11.69 o 
   0   7   7      415.05      471.09     28.90 o 
   1   7   7       14.46       34.38     14.00 o 
  -1  -9   8      209.59      219.83     24.86 o 
   0  -9   8      221.90      245.79     24.81 o 
   1  -9   8        4.42       30.18     21.04 o 
   2  -9   8      144.47      161.03     22.07 o 
   3  -9   8       47.47       18.26     20.48 o 
   4  -9   8       17.46       40.96     20.87 o 
  -3  -8   8       26.92       -5.42     19.42 o 
  -2  -8   8        0.16       -6.04     21.82 o 
  -1  -8   8       33.08        4.91     19.67 o 
   0  -8   8       82.36       92.31     19.96 o 
   1  -8   8       84.64      105.21     19.15 o 
   2  -8   8      140.49      154.35     19.61 o 
   3  -8   8      278.77      313.74     21.37 o 
   4  -8   8       11.27        5.45     17.98 o 
   5  -8   8      109.79      147.28     14.16 o 
  -4  -7   8      121.80       72.31     20.99 o 
  -3  -7   8      594.92      589.02     23.53 o 
  -2  -7   8      104.92      111.54     12.49 o 
  -1  -7   8     1124.75     1125.33     17.30 o 
   0  -7   8       72.21       69.25     17.78 o 
   1  -7   8      810.61      859.52     24.12 o 
   2  -7   8       21.32       11.87     10.36 o 
   3  -7   8      271.86      298.78     12.72 o 
   4  -7   8       12.58       12.19     11.25 o 
   5  -7   8       49.82       46.27     17.32 o 
   6  -7   8       22.47        1.15     19.70 o 
  -5  -6   8       10.45       -3.43     19.36 o 
  -4  -6   8       10.74      -16.73     16.73 o 
  -3  -6   8       57.35       42.21     14.41 o 
  -2  -6   8      183.78      184.45     17.88 o 
  -1  -6   8       40.16       39.63     12.91 o 
   0  -6   8      838.26      805.03     26.41 o 
   1  -6   8       13.51       17.59      9.28 o 
   2  -6   8      327.50      301.21     11.36 o 
   3  -6   8      172.54      164.95     10.89 o 
   4  -6   8       29.39       34.38     10.07 o 
   5  -6   8      236.09      253.74     12.28 o 
   6  -6   8        0.66       27.61     15.64 o 
   7  -6   8       23.25       66.49     17.29 o 
  -5  -5   8        8.44       12.76     16.86 o 
  -4  -5   8      509.68      522.19     20.11 o 
  -3  -5   8      417.08      400.09     16.75 o 
  -2  -5   8      113.26      117.53     10.55 o 
  -1  -5   8     1258.54     1242.98     15.33 o 
   0  -5   8      247.95      250.87      6.14 o 
   1  -5   8      768.80      773.13     12.14 o 
   2  -5   8      193.13      200.40     19.51 o 
   3  -5   8        6.18        7.82      8.31 o 
   4  -5   8       12.72       19.21      9.14 o 
   5  -5   8      125.19       98.75     14.72 o 
   6  -5   8       51.38       48.56     15.37 o 
   7  -5   8       74.88      115.25     17.30 o 
  -6  -4   8       16.33       39.55     17.73 o 
  -5  -4   8      159.32      181.25     17.78 o 
  -4  -4   8      226.95      221.63     17.27 o 
  -3  -4   8       19.77       20.67     12.92 o 
  -2  -4   8        1.33        0.79      6.82 o 
  -1  -4   8       43.57       42.16      4.93 o 
   0  -4   8      769.37      763.74     10.76 o 
   1  -4   8       35.25       42.13      4.47 o 
   2  -4   8     2117.59     2115.63     27.61 o 
   3  -4   8       67.89       66.98      8.01 o 
   4  -4   8     1248.29     1226.05     22.24 o 
   5  -4   8      287.98      269.43     16.20 o 
   6  -4   8       67.50       65.37     15.01 o 
   7  -4   8      204.32      187.17     15.35 o 
  -6  -3   8      153.65      119.41     18.71 o 
  -5  -3   8       24.53        6.15     14.90 o 
  -4  -3   8     1541.19     1596.72     26.45 o 
  -3  -3   8      594.03      550.34     11.27 o 
  -2  -3   8     2328.68     2292.83     17.97 o 
  -1  -3   8     2301.36     2058.41     11.88 o 
   0  -3   8      915.49      937.26      7.78 o 
   1  -3   8     1911.53     1825.16     21.79 o 
   2  -3   8      100.83      107.30      6.88 o 
   3  -3   8      693.46      673.00     16.70 o 
   4  -3   8      405.48      409.59     10.43 o 
   5  -3   8        7.45       11.52      8.90 o 
   6  -3   8       59.84       60.92     10.66 o 
   7  -3   8      139.13      174.01     12.83 o 
  -7  -2   8      367.79      434.84     22.12 o 
  -6  -2   8       32.11       40.63     16.17 o 
  -5  -2   8      607.00      627.59     21.38 o 
  -4  -2   8       35.50       37.32      8.70 o 
  -3  -2   8       18.01       19.59      7.17 o 
  -2  -2   8        7.75       11.18      6.91 o 
  -1  -2   8       93.58       80.48      5.05 o 
   0  -2   8      784.14      739.85     11.09 o 
   1  -2   8       11.08       13.27      4.52 o 
   2  -2   8     1846.75     1782.55     31.55 o 
   3  -2   8        4.54       18.67     11.18 o 
   4  -2   8      893.75      891.18     13.51 o 
   5  -2   8      144.48      166.05     10.87 o 
   6  -2   8      130.47      140.60     11.74 o 
   7  -2   8      108.43       66.52     12.56 o 
  -7  -1   8      273.69      232.00     19.19 o 
  -6  -1   8      103.80       85.38     10.81 o 
  -5  -1   8      265.50      259.69     11.10 o 
  -4  -1   8     1948.19     1894.96     17.95 o 
  -3  -1   8      100.91       93.89      7.82 o 
  -2  -1   8     3897.97     3781.14     22.29 o 
  -1  -1   8     1387.65     1317.59     11.83 o 
   0  -1   8     1226.10     1161.23      8.18 o 
   1  -1   8     1302.63     1219.97     18.35 o 
   2  -1   8       15.06       10.88      6.93 o 
   3  -1   8       50.08       43.76     12.27 o 
   4  -1   8      106.63      122.83     14.55 o 
   5  -1   8       57.62       42.92     15.54 o 
   6  -1   8       11.46      -14.75     16.47 o 
   7  -1   8       33.12       52.76     12.94 o 
  -7   0   8      406.40      468.88     15.79 o 
  -6   0   8      248.86      256.49     21.42 o 
  -5   0   8      742.97      767.43     20.61 o 
  -4   0   8       16.40       13.56      8.02 o 
  -3   0   8       42.67       46.60      7.87 o 
  -2   0   8      167.50      155.52      5.96 o 
  -1   0   8      637.12      634.08      9.83 o 
   0   0   8      484.60      491.78      9.46 o 
   1   0   8      797.35      858.35     26.10 o 
   2   0   8     1013.85     1001.63     13.37 o 
   3   0   8       86.79       84.04     13.60 o 
   4   0   8     1223.27     1253.35     32.94 o 
   5   0   8       15.36       15.32     15.29 o 
   6   0   8      266.66      303.66     20.46 o 
  -7   1   8      295.43      278.22     19.68 o 
  -6   1   8      121.87      136.01     11.55 o 
  -5   1   8     1027.96      971.66     15.72 o 
  -4   1   8     1832.21     1822.67     26.00 o 
  -3   1   8      154.00      146.28     12.05 o 
  -2   1   8     2894.80     2765.33     85.65 o 
  -1   1   8      614.18      648.73     10.32 o 
   0   1   8     1726.03     1752.11     15.67 o 
   1   1   8      765.67      769.72     11.94 o 
   2   1   8      280.70      245.41      9.32 o 
   3   1   8      251.39      245.70     15.80 o 
   4   1   8        5.39        3.14      9.93 o 
   5   1   8        1.92       -3.00     13.16 o 
   6   1   8       19.38       -7.93     17.61 o 
  -7   2   8       10.30        4.23     17.41 o 
  -6   2   8      169.62      189.27     16.86 o 
  -5   2   8      166.59      165.94     14.48 o 
  -4   2   8       83.74       87.04     13.20 o 
  -3   2   8       14.91       19.57      9.99 o 
  -2   2   8       46.14       48.41      6.63 o 
  -1   2   8      219.44      224.27      6.57 o 
   0   2   8      291.25      308.56     22.68 o 
   1   2   8      751.91      697.91     18.19 o 
   2   2   8      445.46      462.01     11.27 o 
   3   2   8      494.13      515.66     34.76 o 
   4   2   8      196.52      217.58     14.68 o 
   5   2   8       32.42       18.37     12.06 o 
  -7   3   8      141.19      126.32     14.86 o 
  -6   3   8       34.36       52.50     12.66 o 
  -5   3   8      593.37      564.34     47.18 o 
  -4   3   8      854.41      856.22     12.05 o 
  -3   3   8      764.52      757.75     21.10 o 
  -2   3   8     1779.27     1766.58     25.17 o 
  -1   3   8      601.76      595.34      9.23 o 
   0   3   8     1078.72     1071.04     14.19 o 
   1   3   8       53.60       39.61      8.12 o 
   2   3   8      327.58      316.46     17.77 o 
   3   3   8        0.65        8.58     21.33 o 
   4   3   8       26.77       39.47     12.61 o 
   5   3   8        7.98       23.13     26.31 o 
  -6   4   8      144.91      172.52     14.17 o 
  -5   4   8       19.61       33.82     11.59 o 
  -4   4   8        7.91       -5.48      8.97 o 
  -3   4   8       16.76       18.69     12.49 o 
  -2   4   8       50.53       56.55      8.31 o 
  -1   4   8      307.55      319.73      9.32 o 
   0   4   8        0.22        5.08     13.54 o 
   1   4   8      489.65      552.92     20.27 o 
   2   4   8       12.63       21.80     12.72 o 
   3   4   8      247.82      267.83     31.07 o 
   4   4   8       88.28      128.38     42.65 o 
  -6   5   8       31.38       43.56     13.77 o 
  -5   5   8      394.78      382.77     13.70 o 
  -4   5   8       57.53       49.43     19.15 o 
  -3   5   8      683.00      692.99     14.31 o 
  -2   5   8      374.85      390.26     11.85 o 
  -1   5   8      276.10      284.16     17.90 o 
   0   5   8      332.26      335.28     18.89 o 
   1   5   8       82.71       89.96     18.48 o 
   2   5   8       45.20       46.07     13.71 o 
   3   5   8        9.59      -13.41     14.16 o 
  -5   6   8       11.14       -5.50     21.55 o 
  -4   6   8       53.55       57.90     13.74 o 
  -3   6   8       64.18       81.62     16.97 o 
  -2   6   8        0.83       10.85     14.78 o 
  -1   6   8      188.44      223.57     13.11 o 
   0   6   8       39.91       42.65     18.67 o 
   1   6   8      243.44      242.21     15.17 o 
   2   6   8        0.04       29.02     14.95 o 
  -3   7   8      313.28      344.84     21.78 o 
  -2   7   8       10.73        7.85     16.54 o 
  -1   7   8      242.83      267.60     14.94 o 
   0  -9   9       10.02       45.82     22.10 o 
   1  -9   9       49.81       35.95     21.50 o 
   2  -9   9        0.87      -14.01     21.23 o 
   3  -9   9        1.76        3.94     20.72 o 
   4  -9   9       15.74       29.92     21.57 o 
  -2  -8   9        0.35       -5.21     12.61 o 
  -1  -8   9      193.42      188.66     22.45 o 
   0  -8   9       58.16       93.90     20.20 o 
   1  -8   9      191.23      197.73     20.43 o 
   2  -8   9      384.21      398.86     22.50 o 
   3  -8   9        0.09      -11.50     12.48 o 
   4  -8   9      460.96      532.22     16.55 o 
   5  -8   9      121.34      118.68     14.44 o 
  -4  -7   9      174.67      200.78     20.83 o 
  -3  -7   9       20.89       30.31     17.40 o 
  -2  -7   9      312.08      328.50     14.48 o 
  -1  -7   9       43.06       35.25     10.85 o 
   0  -7   9      155.44      180.11     19.08 o 
   1  -7   9      155.79      174.15     18.20 o 
   2  -7   9       46.41       41.01     11.10 o 
   3  -7   9        0.37       -2.18     10.93 o 
   4  -7   9      207.82      197.07     12.93 o 
   5  -7   9      349.39      300.68     20.11 o 
   6  -7   9       54.47       43.90     17.75 o 
  -4  -6   9       22.62       37.47     17.95 o 
  -3  -6   9       13.22       23.01     16.06 o 
  -2  -6   9       64.48       64.90     15.95 o 
  -1  -6   9       79.12       77.68     10.39 o 
   0  -6   9        0.83        2.08      8.60 o 
   1  -6   9      768.95      719.36     13.94 o 
   2  -6   9      217.31      229.95     14.60 o 
   3  -6   9      599.15      601.16     45.61 o 
   4  -6   9      376.54      418.73     13.27 o 
   5  -6   9        4.90       22.76     15.56 o 
   6  -6   9       99.55      107.85     16.93 o 
  -5  -5   9      201.17      208.10     19.87 o 
  -4  -5   9      511.58      503.75     21.05 o 
  -3  -5   9      194.78      177.48     16.10 o 
  -2  -5   9     1259.73     1218.54     17.06 o 
  -1  -5   9       24.93       25.48      6.65 o 
   0  -5   9      506.83      507.94     15.72 o 
   1  -5   9      154.08      166.65      9.63 o 
   2  -5   9        0.60        3.57      8.42 o 
   3  -5   9      131.59      133.22     12.18 o 
   4  -5   9      170.33      156.07     15.65 o 
   5  -5   9       11.05       30.04     15.35 o 
   6  -5   9       38.39       72.65     17.13 o 
  -6  -4   9       36.99       25.52     18.42 o 
  -5  -4   9       41.49       22.85     16.12 o 
  -4  -4   9       48.77       28.01     14.84 o 
  -3  -4   9       32.31       29.74     13.64 o 
  -2  -4   9      267.32      270.50      9.92 o 
  -1  -4   9      937.71      888.38     14.25 o 
   0  -4   9       46.68       54.47      5.19 o 
   1  -4   9     2075.78     1989.50     23.46 o 
   2  -4   9      536.35      542.00     10.82 o 
   3  -4   9      626.70      554.95     17.48 o 
   4  -4   9     1125.66     1105.47     22.77 o 
   5  -4   9        1.59       21.88     14.89 o 
   6  -4   9      150.81      175.75     17.61 o 
   7  -4   9       60.62       64.64     18.09 o 
  -6  -3   9        1.32       19.01     16.79 o 
  -5  -3   9      707.67      723.66     22.80 o 
  -4  -3   9      338.48      326.58     23.70 o 
  -3  -3   9      648.38      639.94     12.75 o 
  -2  -3   9     1395.95     1374.98     15.42 o 
  -1  -3   9       87.16       82.99      5.76 o 
   0  -3   9     1960.21     2069.22     17.89 o 
   1  -3   9       36.70       47.22      5.67 o 
   2  -3   9       84.63       98.55     11.31 o 
   3  -3   9       66.73       65.55     12.00 o 
   4  -3   9      260.73      234.53     14.84 o 
   5  -3   9       22.67       16.80     14.52 o 
   6  -3   9       69.86       63.28     16.60 o 
   7  -3   9      102.60      136.39     17.33 o 
  -6  -2   9       94.86       92.80     17.80 o 
  -5  -2   9       49.28       33.42      9.66 o 
  -4  -2   9        2.04        2.26      8.50 o 
  -3  -2   9       61.20       56.65      8.60 o 
  -2  -2   9      266.34      249.72     10.55 o 
  -1  -2   9     1088.67      989.35      9.81 o 
   0  -2   9      343.24      356.98     18.66 o 
   1  -2   9     2033.24     1875.81     16.26 o 
   2  -2   9        8.45       12.98      8.61 o 
   3  -2   9     1463.98     1361.05     22.85 o 
   4  -2   9      338.51      369.94     11.28 o 
   5  -2   9      116.66      104.50     16.53 o 
   6  -2   9      206.74      218.75     13.23 o 
  -7  -1   9       76.29      124.76     19.42 o 
  -6  -1   9        2.68       15.01     10.90 o 
  -5  -1   9      737.35      771.11     37.82 o 
  -4  -1   9       80.85       80.92      9.49 o 
  -3  -1   9     1639.23     1668.87     22.67 o 
  -2  -1   9      902.76      888.80     32.29 o 
  -1  -1   9     1269.38     1192.43     16.14 o 
   0  -1   9     1403.48     1368.79     13.90 o 
   1  -1   9       74.93       67.82      7.68 o 
   2  -1   9      508.67      489.80     11.33 o 
   3  -1   9        0.18       -4.02     13.08 o 
   4  -1   9        1.87       -3.15     13.87 o 
   5  -1   9       44.83       25.75     16.11 o 
   6  -1   9       54.33       31.23     12.56 o 
  -7   0   9      103.69       82.15     12.89 o 
  -6   0   9       10.88       -9.59     10.70 o 
  -5   0   9      210.75      213.22     11.29 o 
  -4   0   9      105.85       99.67      9.59 o 
  -3   0   9      496.19      501.66     16.53 o 
  -2   0   9      153.38      158.21     12.45 o 
  -1   0   9     1477.66     1432.78     10.32 o 
   0   0   9      468.95      469.74      7.48 o 
   1   0   9     2850.50     2829.46     20.42 o 
   2   0   9      245.39      227.85      9.58 o 
   3   0   9     1317.16     1314.02     24.95 o 
   4   0   9       14.55       26.41     19.23 o 
   5   0   9      119.20      107.87     17.69 o 
   6   0   9       36.92       76.55     18.79 o 
  -7   1   9        8.84       -4.25     17.65 o 
  -6   1   9      163.06      145.78     11.77 o 
  -5   1   9      638.56      681.24     20.57 o 
  -4   1   9       57.57       76.29     13.36 o 
  -3   1   9     2146.29     2182.51     28.04 o 
  -2   1   9        7.84        9.49      6.46 o 
  -1   1   9     1726.72     1664.39     12.99 o 
   0   1   9       60.00       50.15      7.86 o 
   1   1   9      314.27      286.25     10.04 o 
   2   1   9       20.76       19.07      8.61 o 
   3   1   9        1.79       -1.68     13.86 o 
   4   1   9       45.75       44.90     12.49 o 
   5   1   9        0.44       -7.68     11.59 o 
   6   1   9       39.63      -18.72     18.72 o 
  -7   2   9      119.75      132.29     19.09 o 
  -6   2   9       90.19      102.80     17.78 o 
  -5   2   9       14.68        1.70     14.84 o 
  -4   2   9        0.35       14.85     13.14 o 
  -3   2   9        1.44       -1.83      7.12 o 
  -2   2   9      668.03      722.59     12.05 o 
  -1   2   9       43.84       46.00      5.97 o 
   0   2   9     1228.71     1319.30     23.50 o 
   1   2   9      543.91      517.68     11.97 o 
   2   2   9      328.51      331.80     16.42 o 
   3   2   9      894.69      843.01     23.54 o 
   4   2   9        5.42        0.34     18.49 o 
   5   2   9      229.50      210.74     14.69 o 
  -6   3   9      492.86      473.52     16.53 o 
  -5   3   9       91.30       87.87     12.09 o 
  -4   3   9      790.62      739.62     33.18 o 
  -3   3   9      715.38      728.80     13.42 o 
  -2   3   9      240.10      226.32      9.68 o 
  -1   3   9     1390.49     1381.07     16.65 o 
   0   3   9        0.11        0.94      8.79 o 
   1   3   9      273.44      275.13     16.66 o 
   2   3   9        0.10       16.70     15.87 o 
   3   3   9       16.77       27.93     17.34 o 
   4   3   9       36.99       63.70     13.61 o 
  -6   4   9       62.17       88.14     19.33 o 
  -5   4   9       81.74       44.09     15.42 o 
  -4   4   9        3.89        6.90     10.10 o 
  -3   4   9       65.44       56.80      9.08 o 
  -2   4   9       55.31       84.37      9.17 o 
  -1   4   9       11.03        6.37      7.19 o 
   0   4   9      267.13      330.08     18.35 o 
   1   4   9       51.16       41.08     16.73 o 
   2   4   9      300.35      291.12     20.71 o 
   3   4   9       95.22      130.66     24.56 o 
  -5   5   9      103.15      118.68     24.31 o 
  -4   5   9      439.85      447.18     22.32 o 
  -3   5   9      383.75      340.03     16.61 o 
  -2   5   9      290.71      310.38     17.82 o 
  -1   5   9      285.19      277.79     12.68 o 
   0   5   9       60.18       84.83     17.95 o 
   1   5   9       89.15       93.55     19.91 o 
   2   5   9       12.86        2.47     14.01 o 
  -4   6   9       28.31       22.70     11.47 o 
  -3   6   9        0.11       -0.21     16.52 o 
  -2   6   9      129.83      120.33     17.18 o 
  -1   6   9        1.60        4.34     15.40 o 
   0   6   9      399.01      402.58     34.66 o 
   1   6   9        0.63        4.66     27.33 o 
   0  -9  10       57.58       51.75     22.95 o 
   1  -9  10       72.34       54.54     22.44 o 
   2  -9  10        0.62       30.59     21.81 o 
   3  -9  10       62.84       75.61     21.78 o 
  -2  -8  10       10.24        4.16     16.49 o 
  -1  -8  10       68.64       61.39     21.79 o 
   0  -8  10       34.93       56.73     20.33 o 
   1  -8  10      379.08      350.60     22.95 o 
   2  -8  10        0.58       -1.02     18.86 o 
   3  -8  10      235.73      283.57     15.28 o 
   4  -8  10       55.21       76.90     14.05 o 
   5  -8  10       14.54       27.53     19.57 o 
  -3  -7  10      317.34      345.21     21.48 o 
  -2  -7  10      135.83      131.98     13.07 o 
  -1  -7  10       65.96       78.97     11.78 o 
   0  -7  10      288.77      328.54     20.62 o 
   1  -7  10      147.56      120.23     12.04 o 
   2  -7  10        0.25        1.40     11.14 o 
   3  -7  10      274.71      262.59     13.44 o 
   4  -7  10       82.25       52.97     17.18 o 
   5  -7  10       10.94       -6.81     17.15 o 
  -4  -6  10        4.56       -8.87     18.60 o 
  -3  -6  10       10.94        0.56     15.49 o 
  -2  -6  10      347.43      341.06     13.46 o 
  -1  -6  10       11.28       14.44      9.97 o 
   0  -6  10      564.23      575.27     21.44 o 
   1  -6  10      555.37      555.24     18.91 o 
   2  -6  10       14.10        8.14     10.27 o 
   3  -6  10      862.07      907.08     22.75 o 
   4  -6  10      106.21      114.32     16.22 o 
   5  -6  10      110.08      114.95     17.73 o 
   6  -6  10       53.58       33.97     17.79 o 
  -5  -5  10       72.67       67.07     19.89 o 
  -4  -5  10       72.10       59.15     16.85 o 
  -3  -5  10      407.11      480.47     20.11 o 
  -2  -5  10       73.91       65.30     13.29 o 
  -1  -5  10      440.87      460.55      8.22 o 
   0  -5  10      222.26      236.73      7.03 o 
   1  -5  10        4.89        7.45      8.74 o 
   2  -5  10        0.90        6.69      8.93 o 
   3  -5  10       60.94       44.77     14.13 o 
   4  -5  10      181.37      175.11     16.62 o 
   5  -5  10        8.63       15.35     15.52 o 
   6  -5  10      140.16      142.83     17.95 o 
  -5  -4  10       42.73       62.85     18.73 o 
  -4  -4  10       17.61       25.03     15.23 o 
  -3  -4  10        6.48        1.73     14.44 o 
  -2  -4  10      223.15      234.13     10.41 o 
  -1  -4  10        3.80        4.73      5.56 o 
   0  -4  10     1192.45     1221.41     16.57 o 
   1  -4  10      326.63      323.70      8.19 o 
   2  -4  10      594.28      562.23     17.66 o 
   3  -4  10      267.66      247.61     15.33 o 
   4  -4  10        0.30       -7.08     14.45 o 
   5  -4  10       84.46      123.73     16.95 o 
   6  -4  10       39.91       63.08     17.93 o 
  -6  -3  10      165.43      166.64     20.63 o 
  -5  -3  10      104.62      101.25     17.03 o 
  -4  -3  10      485.56      466.60     13.19 o 
  -3  -3  10      666.80      659.51     18.91 o 
  -2  -3  10      256.95      264.05     10.34 o 
  -1  -3  10      497.31      458.39      8.56 o 
   0  -3  10       66.45       72.06      6.22 o 
   1  -3  10        4.23       -0.33      7.73 o 
   2  -3  10       33.70       40.47      8.27 o 
   3  -3  10       66.61       45.50     13.68 o 
   4  -3  10       93.84       88.34     14.85 o 
   5  -3  10       28.45       43.65     15.92 o 
   6  -3  10       81.42      104.99     17.68 o 
  -6  -2  10       24.80       15.31     16.58 o 
  -5  -2  10       17.03       20.92     10.30 o 
  -4  -2  10        6.20       17.39      9.40 o 
  -3  -2  10      283.23      281.17     11.18 o 
  -2  -2  10      431.59      429.86     11.45 o 
  -1  -2  10      195.34      200.59      8.27 o 
   0  -2  10     2267.38     2215.51     81.01 o 
   1  -2  10       38.04       30.54      7.91 o 
   2  -2  10     1554.17     1493.40     17.30 o 
   3  -2  10      501.36      474.20     18.37 o 
   4  -2  10      210.18      197.48     16.94 o 
   5  -2  10      192.73      218.78     18.60 o 
   6  -2  10        1.79      -11.60     16.69 o 
  -6  -1  10     1173.14     1220.06     31.38 o 
  -5  -1  10        6.90        7.45     10.28 o 
  -4  -1  10     3169.08     3203.98     25.40 o 
  -3  -1  10      897.25      905.64     15.00 o 
  -2  -1  10     2225.19     2178.96     29.02 o 
  -1  -1  10     1629.92     1503.27     61.66 o 
   0  -1  10      471.20      468.27     13.18 o 
   1  -1  10      139.61      133.18      9.06 o 
   2  -1  10       54.29       54.79      8.94 o 
   3  -1  10       67.52       59.01     14.58 o 
   4  -1  10       37.43       18.71     15.90 o 
   5  -1  10       30.20       -6.48     16.14 o 
   6  -1  10       89.08       73.10     13.18 o 
  -6   0  10      151.17      166.05     13.05 o 
  -5   0  10        0.00        7.45     10.47 o 
  -4   0  10      306.99      310.25     12.05 o 
  -3   0  10     1231.89     1274.51     24.26 o 
  -2   0  10        9.50        3.26     12.24 o 
  -1   0  10     3261.39     3204.21    101.82 o 
   0   0  10      866.69      904.89     13.43 o 
   1   0  10      714.31      672.09     12.70 o 
   2   0  10     1350.65     1329.11     17.48 o 
   3   0  10        1.85       -9.68     14.46 o 
   4   0  10      314.80      322.41     19.75 o 
   5   0  10       14.68       39.88     17.84 o 
  -6   1  10      234.29      268.39     18.77 o 
  -5   1  10      167.12      169.96     16.73 o 
  -4   1  10      787.86      759.14     20.77 o 
  -3   1  10        2.02        9.18     12.83 o 
  -2   1  10     1006.76     1025.55     21.93 o 
  -1   1  10      121.53      105.59      6.30 o 
   0   1  10      258.67      241.17     14.37 o 
   1   1  10       11.13       11.54      8.79 o 
   2   1  10       23.21       20.56      9.34 o 
   3   1  10       73.80       80.02     15.94 o 
   4   1  10       30.39       24.05     11.58 o 
   5   1  10       97.83       81.62     19.83 o 
  -6   2  10        2.20       -7.38     16.52 o 
  -5   2  10        2.78       20.34     14.43 o 
  -4   2  10        4.65        6.99     12.95 o 
  -3   2  10      341.71      334.62     10.68 o 
  -2   2  10      398.85      422.60     10.76 o 
  -1   2  10      663.04      664.19     12.29 o 
   0   2  10     1195.87     1241.15     13.05 o 
   1   2  10      328.80      301.66     16.78 o 
   2   2  10      530.80      537.76     13.63 o 
   3   2  10        7.68       -4.45     17.26 o 
   4   2  10       74.35       70.84     13.66 o 
  -6   3  10      140.60      130.39     19.71 o 
  -5   3  10       82.09      111.69     16.33 o 
  -4   3  10      783.46      770.21     15.02 o 
  -3   3  10        6.85       20.63      9.09 o 
  -2   3  10      465.05      436.76     12.08 o 
  -1   3  10       54.56       36.11      8.56 o 
   0   3  10        3.98        1.28      8.10 o 
   1   3  10        0.21       26.59     15.92 o 
   2   3  10       14.68       22.99     17.30 o 
   3   3  10       59.86       82.49     14.52 o 
   4   3  10        2.23       10.70     22.59 o 
  -5   4  10       39.22       61.07     17.05 o 
  -4   4  10        7.74        2.00     10.12 o 
  -3   4  10      297.70      299.80     12.27 o 
  -2   4  10       35.24       24.30      9.61 o 
  -1   4  10      862.19      886.89     15.60 o 
   0   4  10      273.86      261.08     14.38 o 
   1   4  10      425.10      494.16     22.13 o 
   2   4  10      415.32      486.25     23.84 o 
   3   4  10       59.12       98.25     44.45 o 
  -4   5  10      156.59      145.69     12.31 o 
  -3   5  10      256.11      246.58     22.19 o 
  -2   5  10      316.44      322.73     18.59 o 
  -1   5  10      144.37      142.30     16.50 o 
   0   5  10      135.89      102.08     12.89 o 
   1   5  10       64.38       40.03     21.38 o 
  -2   6  10       54.30       58.65     16.97 o 
  -1   6  10      341.64      360.59     20.65 o 
   1  -9  11        0.78       18.15     22.35 o 
   2  -9  11       26.38       62.87     22.31 o 
  -1  -8  11       78.94      100.09     22.97 o 
   0  -8  11      538.51      589.24     26.47 o 
   1  -8  11       13.23       20.93     19.75 o 
   2  -8  11      339.68      397.07     25.73 o 
   3  -8  11       99.35      121.98     17.50 o 
   4  -8  11       45.02       48.59     20.35 o 
  -3  -7  11       76.80       56.83     18.88 o 
  -2  -7  11       37.99       54.11     13.58 o 
  -1  -7  11      100.53      109.35     20.12 o 
   0  -7  11       10.83       -5.28     17.89 o 
   1  -7  11        2.02        4.84     11.98 o 
   2  -7  11        0.90       15.28     13.11 o 
   3  -7  11       55.68       47.49     17.11 o 
   4  -7  11        6.33       -4.88     17.66 o 
   5  -7  11       95.09      119.30     19.51 o 
  -4  -6  11       37.57       34.05     18.14 o 
  -3  -6  11      170.69      218.93     18.54 o 
  -2  -6  11       63.61       53.00     16.23 o 
  -1  -6  11      412.29      403.80     13.62 o 
   0  -6  11      599.85      617.01     14.58 o 
   1  -6  11      170.36      185.08     11.69 o 
   2  -6  11      375.43      397.17     19.59 o 
   3  -6  11        3.42       27.00     15.69 o 
   4  -6  11       68.86       60.97     17.30 o 
   5  -6  11       72.19       54.89     18.41 o 
  -4  -5  11      705.18      672.91     24.02 o 
  -3  -5  11      135.41      115.65     18.17 o 
  -2  -5  11      282.64      269.41     17.93 o 
  -1  -5  11      364.61      328.18      9.65 o 
   0  -5  11        5.92        5.84      6.34 o 
   1  -5  11      136.34      126.65      9.87 o 
   2  -5  11      159.41      120.09     14.93 o 
   3  -5  11        2.97       -0.85     13.86 o 
   4  -5  11       65.53       45.27     16.46 o 
   5  -5  11       57.64       66.38     17.50 o 
   6  -5  11        7.61       -6.78     18.39 o 
  -5  -4  11        7.80       -8.78     17.60 o 
  -4  -4  11      223.19      224.08     19.21 o 
  -3  -4  11      724.79      694.69     21.36 o 
  -2  -4  11       12.00       20.32      9.36 o 
  -1  -4  11     1358.70     1280.74     50.58 o 
   0  -4  11      404.01      368.09     10.92 o 
   1  -4  11      459.64      415.37     11.59 o 
   2  -4  11     1015.79      958.29     21.56 o 
   3  -4  11       62.71       47.05     14.86 o 
   4  -4  11      423.57      427.83     19.82 o 
   5  -4  11        9.53       17.87     17.12 o 
   6  -4  11       21.34       61.42     18.98 o 
  -5  -3  11      379.49      397.71     22.46 o 
  -4  -3  11      706.07      760.47     15.95 o 
  -3  -3  11       12.40       10.15     10.00 o 
  -2  -3  11     1114.18     1155.08     18.97 o 
  -1  -3  11       67.23       62.31      9.20 o 
   0  -3  11      101.42      100.92      8.74 o 
   1  -3  11        0.23        3.00      8.35 o 
   2  -3  11       74.88       65.54      9.08 o 
   3  -3  11       80.41       59.35     14.45 o 
   4  -3  11       43.26       35.97     15.42 o 
   5  -3  11      164.25      157.05     18.07 o 
   6  -3  11        0.09       17.97     17.96 o 
  -6  -2  11       21.90       50.82     18.25 o 
  -5  -2  11        3.15       18.28     11.27 o 
  -4  -2  11       16.58        3.04     10.73 o 
  -3  -2  11      503.94      498.91     13.55 o 
  -2  -2  11        4.31        2.42      9.39 o 
  -1  -2  11     1374.57     1360.17     23.95 o 
   0  -2  11      200.71      201.94      9.45 o 
   1  -2  11     1008.07      928.33     18.14 o 
   2  -2  11      413.13      441.52     12.48 o 
   3  -2  11      104.82       87.79     15.36 o 
   4  -2  11      285.26      287.00     19.17 o 
   5  -2  11        5.56        4.12     16.85 o 
   6  -2  11       35.42       19.63     18.02 o 
  -6  -1  11       17.91      -11.97     11.97 o 
  -5  -1  11      219.94      230.95     12.83 o 
  -4  -1  11        7.40       17.01     10.43 o 
  -3  -1  11       34.56       27.42     14.32 o 
  -2  -1  11      213.69      263.80     16.13 o 
  -1  -1  11        0.47      -10.95     12.27 o 
   0  -1  11      792.30      834.99     13.48 o 
   1  -1  11      134.00      120.15      9.60 o 
   2  -1  11      722.35      709.29     14.28 o 
   3  -1  11      416.95      393.68     18.90 o 
   4  -1  11      488.34      477.19     21.13 o 
   5  -1  11      273.82      260.79     20.38 o 
  -6   0  11        0.16        4.09     16.33 o 
  -5   0  11       22.48        7.83     10.77 o 
  -4   0  11      153.86      176.61     15.96 o 
  -3   0  11      291.12      301.87     17.67 o 
  -2   0  11       63.99       51.88     14.16 o 
  -1   0  11     1477.71     1495.90     25.44 o 
   0   0  11       26.99       37.97      8.64 o 
   1   0  11      639.33      634.52     13.29 o 
   2   0  11      146.14      160.94     11.09 o 
   3   0  11       53.79       58.14     16.13 o 
   4   0  11      105.74      141.16     19.30 o 
   5   0  11       11.14       42.22     19.47 o 
  -6   1  11        1.27       23.78     16.89 o 
  -5   1  11      724.51      705.60     23.79 o 
  -4   1  11      150.50      148.81     15.51 o 
  -3   1  11      521.01      533.77     20.19 o 
  -2   1  11      299.98      319.39     17.69 o 
  -1   1  11       39.73       28.58     12.92 o 
   0   1  11       24.29       16.93      9.24 o 
   1   1  11       15.48       20.82      9.52 o 
   2   1  11       52.43       67.66     10.62 o 
   3   1  11        9.95        0.72     16.01 o 
   4   1  11       42.96       32.53     22.08 o 
  -5   2  11        8.33       11.24     15.39 o 
  -4   2  11      214.87      232.95     17.03 o 
  -3   2  11       15.23       20.35     14.79 o 
  -2   2  11      595.21      646.23     21.30 o 
  -1   2  11      130.80      148.10      9.44 o 
   0   2  11      347.82      363.84      9.49 o 
   1   2  11      401.21      384.45     12.87 o 
   2   2  11      117.37       98.40     11.35 o 
   3   2  11      280.72      266.87     20.52 o 
   4   2  11        9.67       24.55     20.40 o 
  -5   3  11      452.75      427.63     21.00 o 
  -4   3  11       25.72       10.66     14.36 o 
  -3   3  11      633.37      582.62     22.13 o 
  -2   3  11        7.32       16.10      9.52 o 
  -1   3  11      442.61      366.10     12.08 o 
   0   3  11       40.11       61.57     10.30 o 
   1   3  11      211.23      187.22     18.75 o 
   2   3  11        8.42       15.23     18.65 o 
   3   3  11       55.35       49.96     25.27 o 
  -4   4  11      197.75      189.31     12.35 o 
  -3   4  11        1.32        1.52     10.37 o 
  -2   4  11      617.17      643.37     15.21 o 
  -1   4  11      139.00      126.92     16.59 o 
   0   4  11      467.07      481.94     67.55 o 
   1   4  11      131.25      195.86     20.58 o 
   2   4  11      102.73      117.12     22.04 o 
  -3   5  11       93.90       67.49     11.91 o 
  -2   5  11       71.07       81.43     16.02 o 
  -1   5  11       19.76       13.70     15.04 o 
   0   5  11       40.08       54.74     32.16 o 
  -1  -8  12      133.80      116.80     23.61 o 
   0  -8  12       48.42       53.49     21.70 o 
   1  -8  12      201.94      251.54     22.79 o 
   2  -8  12        2.41        5.10     16.08 o 
   3  -8  12       60.88       84.95     21.01 o 
  -2  -7  12       39.66       36.32     17.68 o 
  -1  -7  12        3.37       -7.34     19.61 o 
   0  -7  12        7.49       -3.88     18.67 o 
   1  -7  12       35.09       40.09     12.47 o 
   2  -7  12       93.11       96.00     18.70 o 
   3  -7  12        4.01       -9.82     18.66 o 
   4  -7  12       90.96       63.39     20.23 o 
  -3  -6  12       10.12       -5.12     17.55 o 
  -2  -6  12      157.06      154.92     18.51 o 
  -1  -6  12      212.15      225.96     13.32 o 
   0  -6  12        1.33       21.87      8.72 o 
   1  -6  12      474.47      522.92     20.54 o 
   2  -6  12      129.28      117.17     17.25 o 
   3  -6  12      142.41      173.54     18.11 o 
   4  -6  12      172.83      161.57     19.54 o 
   5  -6  12       10.87      -18.63     18.63 o 
  -4  -5  12        1.16      -19.62     19.62 o 
  -3  -5  12      263.49      275.53     20.68 o 
  -2  -5  12        6.09       31.89     16.24 o 
  -1  -5  12      156.37      135.45     14.88 o 
   0  -5  12        7.47       -1.00      7.74 o 
   1  -5  12       28.22       29.47     11.21 o 
   2  -5  12      235.63      181.07     17.08 o 
   3  -5  12       31.51       34.19     15.76 o 
   4  -5  12      386.12      386.40     20.50 o 
   5  -5  12       85.70       81.16     19.35 o 
  -4  -4  12      245.07      272.80     21.65 o 
  -3  -4  12       74.54       88.55     17.61 o 
  -2  -4  12      504.84      529.42     19.18 o 
  -1  -4  12      424.71      410.10     12.43 o 
   0  -4  12      415.57      427.61     12.23 o 
   1  -4  12      379.38      387.53     12.16 o 
   2  -4  12        4.84       -4.03     13.81 o 
   3  -4  12      151.27      151.62     16.50 o 
   4  -4  12      108.73      117.76     18.60 o 
   5  -4  12        0.10       32.03     18.81 o 
  -5  -3  12      303.23      355.97     23.37 o 
  -4  -3  12        0.29       -8.81     11.04 o 
  -3  -3  12       86.59       92.61     18.51 o 
  -2  -3  12       24.48       11.33     10.00 o 
  -1  -3  12       17.47       19.75     13.38 o 
   0  -3  12        0.03        2.40      8.90 o 
   1  -3  12       82.03       68.48      9.79 o 
   2  -3  12      119.69      116.21     10.83 o 
   3  -3  12       63.92       49.49     14.91 o 
   4  -3  12      216.54      205.39     18.68 o 
   5  -3  12        2.92       19.35     17.30 o 
  -5  -2  12      203.02      196.18     13.96 o 
  -4  -2  12      317.69      338.13     28.35 o 
  -3  -2  12      173.91      169.39     11.86 o 
  -2  -2  12     1436.85     1436.29     27.10 o 
  -1  -2  12        3.87        8.83     13.92 o 
   0  -2  12     1757.27     1703.02     70.85 o 
   1  -2  12      254.96      243.60     11.18 o 
   2  -2  12      780.15      707.32     37.98 o 
   3  -2  12      205.55      190.75     17.61 o 
   4  -2  12       70.15       54.80     16.64 o 
   5  -2  12        6.19        3.17     18.01 o 
  -5  -1  12      238.11      251.48     29.46 o 
  -4  -1  12       36.21       14.19     15.70 o 
  -3  -1  12      554.53      572.52     21.47 o 
  -2  -1  12        2.65       14.01     14.28 o 
  -1  -1  12      327.82      302.33     17.81 o 
   0  -1  12      245.84      231.36     17.97 o 
   1  -1  12       11.19       17.59      9.55 o 
   2  -1  12      329.35      290.34     12.49 o 
   3  -1  12      133.15      110.22     17.17 o 
   4  -1  12       19.25       -1.39     16.62 o 
   5  -1  12       41.50       19.11     17.77 o 
  -5   0  12       45.94       68.02     17.37 o 
  -4   0  12      177.72      197.67     19.09 o 
  -3   0  12      103.46       94.27     16.87 o 
  -2   0  12      463.81      475.00     19.32 o 
  -1   0  12        4.06       -5.90     13.36 o 
   0   0  12      692.52      722.56     37.07 o 
   1   0  12       33.37       42.65     10.18 o 
   2   0  12      384.74      404.22     19.67 o 
   3   0  12      104.40      126.35     18.34 o 
   4   0  12       35.13       33.55     18.46 o 
  -5   1  12       37.96       39.97     16.53 o 
  -4   1  12      300.61      310.82     19.88 o 
  -3   1  12       89.76       96.13     16.53 o 
  -2   1  12      107.59       90.85     16.32 o 
  -1   1  12        5.04        2.66     14.87 o 
   0   1  12       47.93       44.75     10.06 o 
   1   1  12       71.79       88.74     13.60 o 
   2   1  12      125.26      117.59     11.81 o 
   3   1  12      176.29      160.57     19.36 o 
   4   1  12      110.46      141.74     19.73 o 
  -5   2  12      131.62      120.01     18.14 o 
  -4   2  12      124.74      167.26     18.47 o 
  -3   2  12      275.80      290.37     18.92 o 
  -2   2  12      698.53      734.23     23.40 o 
  -1   2  12      285.52      284.94     17.72 o 
   0   2  12      859.31      929.96     16.82 o 
   1   2  12        2.91       14.69     11.06 o 
   2   2  12      272.18      283.24     20.64 o 
   3   2  12       92.31      123.05     20.95 o 
  -4   3  12      161.99      158.92     18.48 o 
  -2   3  12       42.29       18.99     15.42 o 
  -1   3  12       21.73       17.71     10.06 o 
   0   3  12        1.34       -6.68      8.53 o 
   1   3  12      110.34       84.95     18.64 o 
   2   3  12        1.63      -19.90     19.90 o 
  -3   4  12      290.57      299.28     13.73 o 
  -2   4  12       48.55       39.44     16.83 o 
  -1   4  12      234.79      194.88     16.81 o 
   0   4  12      129.90      104.73     16.12 o 
  -1  -7  13        3.40       -6.49     20.26 o 
   0  -7  13       36.07       43.03     16.68 o 
   1  -7  13       80.84       91.87     19.12 o 
   2  -7  13        6.95       20.45     18.40 o 
   3  -7  13      158.39      126.61     20.11 o 
  -2  -6  13      486.52      492.56     23.76 o 
  -1  -6  13       40.23       16.17     16.34 o 
   0  -6  13      623.23      614.55     33.07 o 
   1  -6  13       39.38       32.60     16.90 o 
   2  -6  13      165.08      184.46     19.10 o 
   3  -6  13      111.64      106.27     18.44 o 
   4  -6  13        0.17      -18.75     18.75 o 
  -3  -5  13        7.71       25.87     17.32 o 
  -2  -5  13       22.15        9.21     17.26 o 
  -1  -5  13       21.81       17.55     10.36 o 
   0  -5  13      216.53      182.50     12.71 o 
   1  -5  13      352.61      332.40     14.98 o 
   2  -5  13       37.66       15.04     15.35 o 
   3  -5  13      321.97      278.67     19.62 o 
   4  -5  13       60.67       94.00     19.23 o 
  -4  -4  13        8.42       15.86     19.00 o 
  -3  -4  13      344.78      325.93     14.39 o 
  -2  -4  13       48.16       65.46     11.79 o 
  -1  -4  13      342.47      325.04     18.25 o 
   0  -4  13      647.02      650.16     14.39 o 
   1  -4  13       31.08       23.23     10.20 o 
   2  -4  13      438.28      413.96     19.39 o 
   3  -4  13       23.74       12.96     16.22 o 
   4  -4  13        5.45        7.91     17.74 o 
  -4  -3  13      175.46      191.94     13.84 o 
  -3  -3  13       11.49        6.69     11.62 o 
  -2  -3  13       54.52       59.23     15.66 o 
  -1  -3  13        1.28       -0.66     14.99 o 
   0  -3  13       28.43       28.81      9.71 o 
   1  -3  13      138.38      134.06     11.20 o 
   2  -3  13       24.12       38.64     10.71 o 
   3  -3  13      316.72      303.49     19.52 o 
   4  -3  13        6.25       18.84     17.60 o 
  -5  -2  13      145.16      149.41     20.05 o 
  -4  -2  13       31.44       -4.15     12.16 o 
  -3  -2  13      684.11      749.82     24.11 o 
  -2  -2  13       56.49       54.69     16.48 o 
  -1  -2  13      682.64      700.18     22.58 o 
   0  -2  13      273.11      276.40     22.40 o 
   1  -2  13        6.98        2.04     11.56 o 
   2  -2  13       74.69       73.06     19.76 o 
   3  -2  13      110.58       95.99     17.18 o 
   4  -2  13       16.83      -12.13     17.10 o 
  -5  -1  13       67.42       40.53     18.23 o 
  -4  -1  13      181.92      183.88     19.71 o 
  -3  -1  13        0.19        6.99     15.36 o 
  -2  -1  13       51.47       57.44     15.66 o 
  -1  -1  13        2.78        6.71     15.24 o 
   0  -1  13       25.55       16.72     15.60 o 
   1  -1  13      248.90      254.34     12.38 o 
   2  -1  13       30.75       29.06     11.02 o 
   3  -1  13      402.40      410.93     21.16 o 
   4  -1  13       32.43       42.83     18.60 o 
  -5   0  13      105.47      119.89     19.68 o 
  -4   0  13       89.67       90.21     17.67 o 
  -3   0  13      825.15      862.92     26.10 o 
  -2   0  13       12.78       21.23     16.89 o 
  -1   0  13     1196.37     1237.29     26.90 o 
   0   0  13       99.95       95.66     16.77 o 
   1   0  13      406.48      381.41     13.46 o 
   2   0  13      145.62      169.52     15.34 o 
   3   0  13        5.89       -2.18     18.27 o 
   4   0  13        5.26       -4.99     18.86 o 
  -4   1  13       32.72       19.89     17.46 o 
  -3   1  13       94.95       68.33     17.00 o 
  -2   1  13        1.97       13.56     16.81 o 
  -1   1  13       43.25       21.86     15.75 o 
   0   1  13      132.31      155.41     17.74 o 
   1   1  13       50.28       74.27     11.42 o 
   2   1  13       58.31       78.05     12.74 o 
   3   1  13       96.21      102.36     20.09 o 
  -4   2  13      195.38      217.02     20.41 o 
  -3   2  13      187.33      219.15     19.83 o 
  -2   2  13      119.35      144.82     18.73 o 
  -1   2  13      459.60      444.26     21.41 o 
   0   2  13        1.38       -2.60     16.23 o 
   1   2  13      219.88      221.72     13.41 o 
   2   2  13        0.42        8.17     19.49 o 
  -3   3  13       88.87      109.04     18.91 o 
  -2   3  13       16.13       56.68     17.65 o 
  -1   3  13       17.19      -16.08     16.08 o 
   0   3  13       86.60      104.65     17.68 o 
   1   3  13       19.72        8.17     19.06 o 
   1  -7  14        2.65       10.75     19.10 o 
   2  -7  14       59.64       79.67     20.66 o 
  -2  -6  14       22.40       -9.57     17.65 o 
  -1  -6  14      273.72      320.08     20.50 o 
   0  -6  14        8.72       40.85     16.42 o 
   1  -6  14      115.73      109.49     18.13 o 
   2  -6  14       14.22       36.21     18.18 o 
   3  -6  14        8.48       20.81     18.77 o 
  -2  -5  14        5.03       18.91     16.87 o 
  -1  -5  14       75.55       67.53     17.22 o 
   0  -5  14      133.59      143.28     18.34 o 
   1  -5  14        0.13       14.54     11.36 o 
   2  -5  14      200.15      169.28     18.95 o 
   3  -5  14       11.52       24.98     18.06 o 
  -3  -4  14      217.27      243.49     14.65 o 
  -2  -4  14      246.69      267.39     14.30 o 
  -1  -4  14      401.28      451.38     21.08 o 
   0  -4  14        1.26      -15.54     15.54 o 
   1  -4  14       63.53       71.19     11.53 o 
   2  -4  14       67.24       67.62     16.99 o 
   3  -4  14        5.42       -2.31     17.68 o 
   4  -4  14        6.40       15.48     19.49 o 
  -4  -3  14        9.11       24.94     18.01 o 
  -3  -3  14        0.01      -17.19     17.19 o 
  -2  -3  14        5.32       17.34     17.18 o 
  -1  -3  14       40.86       24.27     15.88 o 
   0  -3  14      237.43      267.88     18.94 o 
   1  -3  14        2.88       -0.04     11.02 o 
   2  -3  14      286.86      292.42     13.88 o 
   3  -3  14       46.92       71.27     17.74 o 
   4  -3  14      121.37      120.34     20.05 o 
  -4  -2  14      384.18      398.89     22.95 o 
  -3  -2  14       19.61       32.29     17.18 o 
  -2  -2  14      323.20      334.80     20.94 o 
  -1  -2  14      252.48      261.89     19.17 o 
   0  -2  14       76.70       97.54     17.13 o 
   1  -2  14      133.94      127.45     11.87 o 
   2  -2  14        4.91       -2.63     11.78 o 
   3  -2  14        9.35      -17.10     17.10 o 
  -4  -1  14        1.09       -4.81     18.34 o 
  -3  -1  14        0.07        8.12     17.94 o 
  -2  -1  14       51.47       31.30     17.61 o 
  -1  -1  14      144.70      182.48     18.02 o 
   0  -1  14      237.17      293.30     19.55 o 
   1  -1  14       36.87       23.66     11.06 o 
   2  -1  14      245.78      266.19     33.98 o 
   3  -1  14        0.07       23.99     18.31 o 
  -4   0  14      327.33      319.49     22.08 o 
  -3   0  14       10.16        9.33     18.82 o 
  -2   0  14      569.42      622.67     24.36 o 
  -1   0  14       33.11       51.38     16.40 o 
   0   0  14      265.03      242.28     19.09 o 
   1   0  14       47.61       36.47     11.92 o 
   2   0  14       42.19       31.71     20.28 o 
   3   0  14       15.33      -10.09     18.92 o 
  -3   1  14        0.10      -14.32     17.74 o 
  -2   1  14       15.73       21.48     17.46 o 
  -1   1  14       53.48       85.19     17.50 o 
   0   1  14      117.44      103.59     17.86 o 
   1   1  14      110.79      124.61     13.13 o 
   2   1  14       96.13      144.23     21.44 o 
  -2   2  14      483.95      493.28     24.41 o 
  -1   2  14       38.88       49.01     18.46 o 
   0   2  14      196.20      137.41     18.67 o 
   0  -6  15       29.13       64.45     18.52 o 
   1  -6  15       44.23       27.62     19.06 o 
  -1  -5  15      106.86       83.72     18.34 o 
   0  -5  15        3.32       24.89     17.84 o 
   1  -5  15       67.62       94.75     19.41 o 
   2  -5  15       80.47       72.06     19.06 o 
  -2  -4  15      229.22      212.87     20.60 o 
  -1  -4  15        4.12       40.99     16.91 o 
   0  -4  15      152.18      128.25     18.73 o 
   1  -4  15        7.41       13.68     15.11 o 
   2  -4  15       18.32        6.79     17.93 o 
   3  -4  15        6.01       -5.12     18.89 o 
  -2  -3  15       38.05       46.21     18.04 o 
  -1  -3  15      221.59      246.91     20.40 o 
   0  -3  15       21.49        9.68     17.05 o 
   1  -3  15      367.15      375.14     22.63 o 
   2  -3  15        1.94       42.75     12.73 o 
   3  -3  15      162.52      185.68     19.98 o 
  -3  -2  15      125.12       87.58     19.84 o 
  -2  -2  15       59.54       82.18     18.64 o 
  -1  -2  15       39.39       13.61     17.30 o 
   0  -2  15       46.83       59.75     17.06 o 
   1  -2  15        1.06        1.14     11.87 o 
   2  -2  15       21.93       43.09     22.86 o 
  -3  -1  15        0.12       -7.30     18.74 o 
  -2  -1  15       36.21       36.68     18.79 o 
  -1  -1  15       96.56      114.30     19.58 o 
   0  -1  15       42.67       61.91     18.49 o 
   1  -1  15      186.79      177.94     14.28 o 
   2  -1  15        4.59        1.95     12.54 o 
  -2   0  15       42.02       33.26     19.83 o 
  -1   0  15      183.48      204.46     19.89 o 
   0   0  15       47.27       48.58     18.47 o 
   1   0  15       26.34      -18.03     18.03 o 
  -1   1  15       79.05      114.88     19.84 o 
   0  -3  16      138.77      105.88     19.69 o 
   0  -2  16        0.41        3.49     17.91 o 
                                                 
